# Supplementary material for: Experimental evolution of Pseudomonas aeruginosa to colistin in spatially confined microdroplets identifies evolutionary trajectories consistent with adaptation in microaerobic lung environments
Source: mBio. 2023 Oct 17;14(6):e01506-23. doi: 10.1128/mbio.01506-23 (PMC10746239; doi:10.1128/mbio.01506-23)
Supplement: Table S1 — Colistin gradient and optical density by day for each experimental evolution condition. [file mbio.01506-23-s0005.xlsx]

## Sheet: populations
Flask Pop 1				Flask Pop 2				Flask Pop 3				λ91 LB Pop1				λ91 LB Pop 2				λ91 LB Pop 3				λ91 SCFM Pop 1				λ91 SCFM Pop 2				λ91 SCFM Pop 3				λ0.5 Pop1				λ0.5 Pop2				λ0.5 Pop 3
Day	Colistin (u/ml)	Final OD		Day	Colistin (u/ml)	Final OD		Day	Colistin (u/ml)	Final OD		Day	Colistin (u/ml)	Final OD		Day	Colistin (u/ml)	Final OD		Day	Colistin (u/ml)	Final OD		Day	Colistin (u/ml)	Final OD		Day	Colistin (u/ml)	Final OD		Day	Colistin (u/ml)	Final OD		Day	colistin	Final OD		Day	colistin	Final OD		Day	colistin	Final OD
1	0	NA		1	0	NA		1	0	NA		1	0	0.369		1	0	0.391		1	0	0.433		1	0	0.173		1	0	0.151		1	0	0.175		1	0	0.151		1	0	0.1756		1	0	0.1653
2	0.25	NA		2	0.25	NA		2	0.25	NA		2	0.25	0.914		2	0.25	0.857		2	0.25	0.957		2	0.25	0.533		2	0.25	0.664		2	0.25	0.612		2	0.083	0.0149		2	0.083	0.2113		2	0.083	0.1487
3	0.75	NA		3	0.75	NA		3	0.75	NA		3	0.75	1.02		3	0.75	1.07		3	0.75	1.02		3	0.75	0.462		3	0.75	0.446		3	0.75	0.601		3	0.083	0.0073		3	0.167	0.0057		3	0.167	0.1787
4	1	NA		4	1.5	NA		4	1.5	NA		4	1.5	0.228		4	1.5	0.897		4	1.5	0.797		4	1.5	0.404		4	1.5	0.28		4	1.5	0.349		4	0.083	0.067		4	0.167	0.0067		4	0.25	0.0012
5	2	NA		5	2.5	NA		5	2.5	NA		5	2.5	0.777		5	2.5	0.479		5	2.5	0.008		5	2.5	0.072		5	2.5	0.125		5	2.5	0.028		5	0.083	0.257		5	0.167	0.001		5	0.25	0.024
6	3	NA		6	3.5	NA		6	3.5	NA		6	3.5	0.091		6	3.5	0.144		6	3.5	0.724		6	2.5	0.444		6	2.5	0.404		6	2.5	0.423		6	0.167	0.242		6	0.167	0.008		6	0.25	0.112
7	4	NA		7	4.5	NA		7	4.5	NA		7	3.5	0.71		7	3.5	0.734		7	3.5	0.399		7	3.5	0.437		7	3.5	0.403		7	3.5	0.396		7	0.25	0.3677		7	0.167	0.3077		7	0.333	0.1173
8	5.5	NA		8	5.5	NA		8	5.5	NA		8	4.5	0.884		8	4.5	0.871		8	4.5	0.961		8	4.5	0.568		8	4.5	0.633		8	4.5	0.48		8	0.33	0.227		8	0.25	0.276		8	0.5	0.112
9	6.5	NA		9	6.5	NA		9	6.5	NA		9	5.5	0.708		9	5.5	0.718		9	5.5	0.021		9	5.5	0.36		9	5.5	0.433		9	5.5	0.367		9	0.5	0.159		9	0.33	0.127		9	0.66	0.055
10	9.5	NA		10	7.5	NA		10	7.5	NA		10	6.5	0.564		10	6.5	0.633		10	5.5	0.001		10	6.5	0.441		10	6.5	0.419		10	6.5	0.449		10	0.66	0.146		10	0.5	0.06		10	0.66	0.106
11	12.5	NA		11	8.5	NA		11	8.5	NA		11	7.5	0.475		11	7.5	0.518		11	5.5	0.046		11	7.5	0.106		11	7.5	0.319		11	7.5	0.329		11	1	0.0877		11	0.5	0.114		11	1	0.137
12	14.5	NA		12	9.5	NA		12	9.5	NA		12	8.5	0.616		12	8.5	0.72		12	5.5	0.651		12	7.5	0.404		12	7.5	0.33		12	7.5	0.389		12	1.5	0.0053		12	0.66	0.146		12	1.5	0.0042
13	16	NA		13	11.5	NA		13	9.5	NA		13	9.5	0.394		13	9.5	0.182		13	6.5	0.602		13	8.5	0.056		13	8.5	0.019		13	8.5	0.021		13	1.5	0.0182		13	1	0.0018		13	1.5	0.0023
				14	13.5	NA		14	10.5	NA		14	10.5	0.517		14	10.5	0.582		14	7.5	0.625		14	8.5	0.307		14	8.5	0.021		14	8.5	0.001		14	1.5	0.0226		14	1	0.0175		14	1.5	0.0617
				15	15.5	NA		15	12.5	NA		15	11.5	0.478		15	11.5	0.441		15	8.5	0.44		15	9.5	0.208		15	8.5	0.158		15	8.5	0.021		15	1.5	0.101		15	1	0.036		15	1.5	0.19
				16	16	NA		16	13.5	NA		16	12.5	0.578		16	12.5	0.7		16	9.5	0.605		16	9.5	0.246		16	8.5	0.232		16	8.5	0.075		16	1.75	0.1369		16	1	0.249		16	1.75	0.2601
								17	13.5	NA		17	13.5	0.56		17	13.5	0.634		17	10.5	0.534		17	10.5	0.231		17	9.5	0.259		17	8.5	0.027		17	2	0.1675		17	1.5	0.0289		17	2	0.2004
								18	16	NA		18	14.5	0.485		18	13.5	0.38		18	11.5	0.344		18	11.5	0.18		18	10.5	0.214		18	8.5	0.184		18	2.25	0.0814		18	1.5	0.208		18	2.25	0.228
												19	16	0.454		19	14.5	0.23		19	12.5	0.241		19	12.5	0.325		19	11.5	0.07		19	9.5	0.235		19	2.625	0.0026		19	1.75	0.1651		19	2.625	0.3624
																20	14.5	0.625		20	12.5	0.66		20	13.5	0.329		20	11.5	0.278		20	10.5	0.243		20	2.625	0.01		20	2	0.274		20	3	0.0122
																21	16	0.181		21	13.5	0.479		21	14.5	0.051		21	12.5	0.133		21	11.5	0.156		21	2.625	0.2503		21	2.25	0.1474		21	3	0.0191
																				22	14.5	0.618		22	14.5	0.06		22	13.5	0.242		22	12.5	0.21		22	3	0.291		22	2.625	0.036		22	3	0.204
																				23	16	0.675		23	14.5	0.139		23	14.5	0.196		23	13.5	0.118						23	2.625	0.0047
																								24	14.5	0.239		24	14.5	0.318		24	13.5	0.307						24	2.625	0.178
																								25	16	0.237		25	16	0.244		25	14.5	0.25						25	3	0.068
																																26	16	0.16
