# Supplementary material for: Experimental evolution of Pseudomonas aeruginosa to colistin in spatially confined microdroplets identifies evolutionary trajectories consistent with adaptation in microaerobic lung environments
Source: mBio. 2023 Oct 17;14(6):e01506-23. doi: 10.1128/mbio.01506-23 (PMC10746239; doi:10.1128/mbio.01506-23)
Supplement: Table S2 — Growth curve data for P. aeruginosa PAO1 pmrB(L108Q) and ancestor. [file mbio.01506-23-s0006.xlsx]

## Sheet: raw_data
Application: SparkControl				V3.1 SP1							Application: SparkControl				V3.1 SP1				Reader Type:	Epoch 2
Device: Spark				Serial number: 2106004242							Device: Spark				Serial number: 2106004242				Reader Serial Number:	160328C
																			Reading Type	Reader
Target temperature [°C]				37							Target temperature [°C]				37
Procedure Details											Procedure Details								Procedure Details
Plate Type	Costar 96 flat bottom (Use plate lid)										Plate Type	Costar 96 flat bottom (Use plate lid)							Plate Type	Costar 96 flat bottom (Use plate lid)
																			Eject plate on completion
																			Set Temperature	Setpoint 37°C, Gradient 0 °C
Mode	Kinetic										Mode	Kinetic								Preheat before moving to next step
Kinetic duration [hhmmss]				23:59:59							Kinetic duration [hhmmss]				23:59:59				Read	Absorbance Endpoint
Interval time [hhmmss]				00:05:00							Interval time [hhmmss]				00:05:00					Full Plate
																				Wavelengths: 600
Mode	Absorbance										Mode	Absorbance								Read Speed: Normal, Delay: 100 msec, Measurements/Data Point: 8
Name	OD600										Name	OD600							Start Kinetic	Runtime 24:00:00 (HH:MM:SS), Interval 0:05:00, 289 Reads
Measurement wavelength [nm]				600							Measurement wavelength [nm]				600				Read	Absorbance Endpoint
																				Full Plate
Shaking (Linear) Duration				Continuous																Wavelengths: 600
Shaking (Linear) Position				Incubation																Read Speed: Normal, Delay: 100 msec, Measurements/Data Point: 8
Shaking (Linear) Amplitude [mm]				4
Shaking (Linear) Frequency [rpm]				450
		shaking, unsealed									no shaking, unsealed								no shaking, taped sides
		Ancestor	Ancestor	Ancestor	pmrB	pmrB	pmrB				Ancestor	Ancestor	Ancestor	pmrB	pmrB	pmrB					Ancestor	Ancestor	Ancestor	pmrB	pmrB	pmrB
Time [s]	Time [s]	A1	A2	A3	A10	A11	A12		Time [s]	Time [s]	C10	C11	C12	B1	B2	B3			Time	Time [s]	C1	C2	C3	B10	B11	B12
0	0	0.0976	0.0984	0.097	0.1042	0.1031	0.1056		0	0	0.0985	0.1015	0.1002	0.1086	0.106	0.1087			00:00:00	0	0.089	0.089	0.09	0.094	0.092	0.09
300.017	0.0833381	0.1	0.1001	0.0999	0.1071	0.106	0.1075		300.016	0.0833381	0.0995	0.1021	0.1021	0.1097	0.1072	0.1103			00:05:00	0.0833381	0.089	0.089	0.09	0.093	0.091	0.092
600.033	0.166676	0.1006	0.1017	0.1011	0.1072	0.1052	0.1097		600.026	0.166676	0.102	0.1035	0.1029	0.111	0.1082	0.1113			00:10:00	0.166676	0.089	0.09	0.09	0.093	0.092	0.093
900.06	0.250017	0.102	0.1022	0.1024	0.1095	0.1066	0.1122		900.053	0.250017	0.1028	0.1046	0.1031	0.112	0.1091	0.1123			00:15:00	0.250017	0.088	0.09	0.09	0.093	0.093	0.094
1200.07	0.333354	0.1032	0.1031	0.1032	0.1097	0.1083	0.1165		1200.07	0.333354	0.1044	0.1053	0.1037	0.1133	0.1099	0.113			00:20:00	0.333354	0.089	0.09	0.091	0.095	0.094	0.095
1500.09	0.416692	0.1043	0.1044	0.1045	0.1116	0.1103	0.1173		1500.08	0.416692	0.1044	0.1059	0.1069	0.115	0.1114	0.1149			00:25:00	0.416692	0.09	0.09	0.092	0.096	0.096	0.095
1800.12	0.500032	0.1061	0.1062	0.1055	0.1132	0.1125	0.1185		1800.1	0.500032	0.1051	0.108	0.1077	0.1163	0.1127	0.1158			00:30:00	0.500032	0.091	0.092	0.093	0.097	0.096	0.096
2100.14	0.583371	0.1072	0.1084	0.1077	0.1131	0.1121	0.1178		2100.12	0.583371	0.1078	0.1091	0.1097	0.1171	0.1147	0.1166			00:35:00	0.583371	0.094	0.093	0.095	0.098	0.096	0.097
2400.15	0.666709	0.1089	0.1101	0.1095	0.1133	0.1129	0.1189		2400.14	0.666709	0.1084	0.1124	0.1121	0.1177	0.1158	0.1186			00:40:00	0.666709	0.097	0.096	0.097	0.098	0.097	0.097
2700.17	0.750048	0.1109	0.1119	0.1108	0.1148	0.1127	0.1182		2700.15	0.750048	0.1117	0.1156	0.1142	0.1189	0.1166	0.1198			00:45:00	0.750048	0.099	0.099	0.1	0.098	0.097	0.098
3000.19	0.833387	0.1131	0.1141	0.1126	0.1154	0.114	0.1202		3000.17	0.833387	0.1142	0.1188	0.1187	0.1207	0.118	0.1212			00:50:00	0.833387	0.102	0.102	0.102	0.1	0.099	0.099
3300.21	0.916724	0.1154	0.1162	0.1155	0.1176	0.1158	0.1214		3300.18	0.916724	0.1184	0.1226	0.1222	0.1212	0.1194	0.1224			00:55:00	0.916724	0.105	0.104	0.104	0.102	0.1	0.101
3600.21	1.00006	0.1181	0.1187	0.1177	0.1213	0.1164	0.1238		3600.2	1.00006	0.1209	0.1237	0.1221	0.1231	0.1209	0.1246			01:00:00	1.00006	0.108	0.107	0.106	0.102	0.101	0.102
3900.22	1.08339	0.1209	0.1211	0.1198	0.1223	0.1169	0.1232		3900.22	1.08339	0.1226	0.1257	0.1235	0.1246	0.1226	0.1263			01:05:00	1.08339	0.114	0.113	0.109	0.104	0.103	0.104
4200.24	1.16673	0.1231	0.1233	0.1224	0.1238	0.1211	0.1298		4200.25	1.16673	0.1239	0.1269	0.1246	0.1267	0.1247	0.1285			01:10:00	1.16673	0.128	0.129	0.118	0.106	0.105	0.106
4500.27	1.25007	0.1271	0.1264	0.125	0.1273	0.1235	0.1317		4500.27	1.25007	0.1273	0.1288	0.1273	0.1293	0.1267	0.1308			01:15:00	1.25007	0.133	0.134	0.133	0.107	0.107	0.107
4800.28	1.33341	0.1309	0.1303	0.1289	0.1304	0.1276	0.1364		4800.28	1.33341	0.1294	0.1331	0.1337	0.1315	0.1291	0.1331			01:20:00	1.33341	0.132	0.134	0.138	0.108	0.107	0.108
5100.3	1.41675	0.135	0.1347	0.1338	0.1358	0.1314	0.1394		5100.29	1.41675	0.1346	0.1405	0.1407	0.1345	0.1319	0.1355			01:25:00	1.41675	0.135	0.137	0.143	0.109	0.108	0.109
5400.32	1.50009	0.1397	0.1407	0.1392	0.1404	0.1341	0.1454		5400.3	1.50009	0.1443	0.15	0.1504	0.1371	0.1348	0.1382			01:30:00	1.50009	0.14	0.142	0.152	0.11	0.11	0.111
5700.34	1.58343	0.1447	0.1489	0.1478	0.1462	0.1396	0.1523		5700.32	1.58343	0.1516	0.1572	0.1545	0.1399	0.1375	0.1408			01:35:00	1.58343	0.145	0.148	0.163	0.112	0.111	0.112
6000.35	1.66676	0.1542	0.1583	0.1573	0.1528	0.1458	0.1592		6000.34	1.66676	0.1591	0.1651	0.161	0.1423	0.1403	0.1441			01:40:00	1.66676	0.15	0.154	0.171	0.113	0.112	0.112
6300.37	1.7501	0.1652	0.1684	0.1682	0.1607	0.1524	0.1669		6300.35	1.7501	0.1669	0.1724	0.1684	0.145	0.1432	0.1463			01:45:00	1.7501	0.157	0.162	0.18	0.114	0.112	0.114
6600.39	1.83344	0.1776	0.1803	0.181	0.1695	0.16	0.1752		6600.37	1.83344	0.1753	0.178	0.1757	0.148	0.1465	0.1492			01:50:00	1.83344	0.166	0.169	0.163	0.115	0.114	0.115
6900.42	1.91678	0.1884	0.1903	0.1925	0.1787	0.1684	0.1836		6900.39	1.91678	0.1845	0.1864	0.1829	0.1511	0.1494	0.1518			01:55:00	1.91678	0.178	0.15	0.156	0.116	0.115	0.116
7200.43	2.00012	0.1981	0.1982	0.2012	0.1891	0.1778	0.1926		7200.41	2.00012	0.1921	0.1938	0.1916	0.1538	0.1522	0.1541			02:00:00	2.00012	0.154	0.204	0.193	0.117	0.116	0.117
7500.45	2.08346	0.2067	0.2064	0.2079	0.2009	0.1877	0.2025		7500.42	2.08346	0.2014	0.203	0.2024	0.1562	0.1552	0.1573			02:05:00	2.08346	0.217	0.21	0.198	0.119	0.117	0.118
7800.48	2.1668	0.2156	0.2191	0.2124	0.213	0.1986	0.2124		7800.43	2.1668	0.2083	0.2106	0.2114	0.1591	0.1584	0.1614			02:10:00	2.1668	0.23	0.213	0.196	0.121	0.119	0.12
8100.49	2.25014	0.2193	0.219	0.2202	0.2256	0.2103	0.223		8100.44	2.25014	0.2173	0.2186	0.2196	0.1627	0.1621	0.1645			02:15:00	2.25014	0.22	0.204	0.194	0.123	0.121	0.121
8400.5	2.33347	0.2159	0.2235	0.2207	0.2392	0.2221	0.2336		8400.46	2.33347	0.225	0.2264	0.2269	0.1664	0.1657	0.1688			02:20:00	2.33347	0.215	0.208	0.201	0.123	0.122	0.122
8700.52	2.41681	0.2175	0.2308	0.2292	0.2534	0.2349	0.2453		8700.48	2.41681	0.2328	0.2339	0.2326	0.1713	0.1704	0.1736			02:25:00	2.41681	0.219	0.214	0.226	0.124	0.123	0.123
9000.52	2.50015	0.2251	0.2402	0.2403	0.2682	0.2483	0.2569		9000.52	2.50015	0.2409	0.2412	0.2392	0.1758	0.1755	0.1781			02:30:00	2.50015	0.229	0.231	0.236	0.125	0.124	0.124
9300.54	2.58348	0.2379	0.2571	0.2609	0.2874	0.261	0.2692		9300.54	2.58348	0.2486	0.2485	0.2471	0.181	0.1811	0.1833			02:35:00	2.58348	0.243	0.255	0.263	0.126	0.125	0.126
9600.56	2.66682	0.2411	0.2658	0.2749	0.2992	0.277	0.2836		9600.56	2.66682	0.2569	0.2566	0.2561	0.1867	0.1867	0.1899			02:40:00	2.66682	0.264	0.277	0.286	0.129	0.127	0.126
9900.58	2.75016	0.2439	0.2769	0.2857	0.3103	0.2906	0.2995		9900.58	2.75016	0.2641	0.2641	0.264	0.1923	0.1931	0.1963			02:45:00	2.75016	0.279	0.279	0.3	0.13	0.127	0.128
10200.6	2.8335	0.2564	0.2932	0.3011	0.325	0.2998	0.3093		10200.6	2.8335	0.2721	0.2721	0.2725	0.198	0.1991	0.2026			02:50:00	2.8335	0.301	0.297	0.308	0.132	0.129	0.13
10500.6	2.91684	0.2724	0.3104	0.3198	0.3374	0.3108	0.3203		10500.6	2.91684	0.2809	0.2808	0.2828	0.2052	0.2064	0.2095			02:55:00	2.91684	0.309	0.3	0.316	0.133	0.13	0.131
10800.6	3.00018	0.2905	0.3248	0.3322	0.3503	0.3212	0.3312		10800.6	3.00018	0.2908	0.2934	0.2943	0.2117	0.2146	0.2178			03:00:00	3.00018	0.309	0.312	0.32	0.135	0.132	0.132
11100.7	3.08352	0.3067	0.3415	0.3485	0.364	0.333	0.3434		11100.6	3.08352	0.3093	0.3127	0.3085	0.219	0.222	0.2247			03:05:00	3.08352	0.321	0.334	0.36	0.136	0.133	0.132
11400.7	3.16686	0.3241	0.3578	0.365	0.3774	0.3459	0.3572		11400.7	3.16686	0.3299	0.331	0.3277	0.2253	0.2292	0.2325			03:10:00	3.16686	0.333	0.35	0.36	0.138	0.135	0.135
11700.7	3.2502	0.3407	0.3762	0.3795	0.3907	0.359	0.3712		11700.7	3.2502	0.3569	0.3539	0.3511	0.2322	0.237	0.2406			03:15:00	3.2502	0.374	0.392	0.391	0.139	0.136	0.137
12000.7	3.33354	0.3617	0.3915	0.3968	0.4051	0.3719	0.3838		12000.7	3.33354	0.3832	0.3807	0.3764	0.2367	0.2433	0.2489			03:20:00	3.33354	0.385	0.416	0.425	0.141	0.137	0.138
12300.8	3.41688	0.3807	0.4092	0.4097	0.419	0.384	0.3949		12300.7	3.41688	0.4083	0.4055	0.4011	0.2427	0.2513	0.2551			03:25:00	3.41688	0.403	0.395	0.41	0.142	0.139	0.139
12600.8	3.50022	0.3997	0.4272	0.4283	0.4331	0.3967	0.4075		12600.7	3.50022	0.43	0.4265	0.4225	0.2488	0.2578	0.2629			03:30:00	3.50022	0.408	0.415	0.421	0.144	0.142	0.141
12900.8	3.58355	0.4227	0.4458	0.4424	0.4475	0.4095	0.4196		12900.7	3.58355	0.4508	0.4461	0.4404	0.2543	0.2647	0.2701			03:35:00	3.58355	0.422	0.429	0.434	0.146	0.144	0.143
13200.8	3.66689	0.4454	0.4606	0.4587	0.4613	0.4228	0.432		13200.8	3.66689	0.4745	0.4684	0.46	0.2598	0.2702	0.2761			03:40:00	3.66689	0.436	0.444	0.444	0.148	0.146	0.145
13500.8	3.75023	0.4629	0.4751	0.4687	0.4751	0.4354	0.4441		13500.8	3.75023	0.4918	0.4842	0.4744	0.2645	0.2759	0.2828			03:45:00	3.75023	0.462	0.461	0.451	0.15	0.148	0.147
13800.9	3.83357	0.4801	0.4871	0.4827	0.4882	0.448	0.4558		13800.8	3.83357	0.5119	0.5057	0.4948	0.2702	0.2824	0.2896			03:50:00	3.83357	0.469	0.46	0.474	0.153	0.151	0.15
14100.9	3.91691	0.493	0.496	0.4919	0.5007	0.4594	0.4665		14100.8	3.91691	0.5244	0.5182	0.5076	0.276	0.2889	0.2967			03:55:00	3.91691	0.486	0.478	0.469	0.156	0.153	0.153
14400.9	4.00025	0.508	0.5053	0.5031	0.5127	0.471	0.477		14400.8	4.00025	0.5389	0.5306	0.5217	0.2814	0.2948	0.3031			04:00:00	4.00025	0.466	0.476	0.479	0.158	0.156	0.156
14700.9	4.08359	0.5181	0.5131	0.5113	0.5241	0.4814	0.4869		14700.9	4.08359	0.5519	0.5445	0.5355	0.2878	0.3006	0.3088			04:05:00	4.08359	0.491	0.48	0.491	0.162	0.159	0.159
15000.9	4.16692	0.5279	0.5223	0.5184	0.5348	0.4915	0.4965		15000.9	4.16692	0.5644	0.5555	0.5472	0.2947	0.3075	0.3157			04:10:00	4.16692	0.491	0.484	0.502	0.165	0.162	0.162
15300.9	4.25026	0.5355	0.5291	0.5245	0.545	0.5009	0.5066		15300.9	4.25026	0.5762	0.566	0.5588	0.3018	0.3135	0.3218			04:15:00	4.25026	0.489	0.511	0.499	0.168	0.166	0.166
15601	4.3336	0.5436	0.5383	0.5332	0.5543	0.5108	0.5153		15600.9	4.3336	0.5876	0.5779	0.5689	0.3091	0.3203	0.3275			04:20:00	4.3336	0.511	0.521	0.494	0.172	0.169	0.169
15901	4.41694	0.559	0.5442	0.54	0.5636	0.5189	0.5238		15900.9	4.41694	0.5999	0.5901	0.5807	0.3146	0.3258	0.3342			04:25:00	4.41694	0.503	0.543	0.517	0.175	0.173	0.173
16201	4.50028	0.5756	0.5541	0.547	0.5714	0.5267	0.5293		16200.9	4.50028	0.6057	0.5986	0.5899	0.3221	0.3321	0.3401			04:30:00	4.50028	0.519	0.508	0.526	0.179	0.176	0.177
16501	4.58361	0.5847	0.5617	0.5554	0.5778	0.534	0.5359		16501	4.58361	0.6189	0.61	0.6017	0.3296	0.3393	0.347			04:35:00	4.58361	0.506	0.54	0.524	0.183	0.18	0.181
16801	4.66695	0.5935	0.5694	0.564	0.5838	0.5383	0.5412		16801	4.66695	0.6233	0.6165	0.6079	0.3373	0.3463	0.3534			04:40:00	4.66695	0.512	0.516	0.511	0.188	0.184	0.185
17101.1	4.7503	0.6008	0.5763	0.5682	0.5907	0.5436	0.5471		17101	4.7503	0.6316	0.6229	0.6167	0.3439	0.3523	0.3598			04:45:00	4.7503	0.519	0.544	0.519	0.192	0.188	0.189
17401.1	4.83364	0.6072	0.5832	0.5794	0.5977	0.5511	0.5538		17401	4.83364	0.6377	0.6285	0.6247	0.3511	0.3589	0.3664			04:50:00	4.83364	0.523	0.524	0.514	0.197	0.192	0.194
17701.1	4.91697	0.6134	0.5887	0.5873	0.6027	0.5584	0.5605		17701	4.91697	0.6448	0.6343	0.6325	0.3575	0.3653	0.3703			04:55:00	4.91697	0.518	0.533	0.512	0.202	0.197	0.199
18001.1	5.00031	0.6211	0.5965	0.5936	0.6099	0.5651	0.5668		18001.1	5.00031	0.6497	0.6407	0.6378	0.3653	0.3718	0.3778			05:00:00	5.00031	0.519	0.527	0.516	0.206	0.201	0.204
18301.1	5.08365	0.6279	0.599	0.5942	0.6166	0.5721	0.5734		18301.1	5.08365	0.6505	0.6441	0.6466	0.3723	0.3782	0.3825			05:05:00	5.08365	0.529	0.547	0.541	0.212	0.206	0.209
18601.2	5.16699	0.6356	0.6006	0.6	0.624	0.5784	0.5795		18601.1	5.16699	0.6562	0.6498	0.6525	0.3801	0.385	0.3889			05:10:00	5.16699	0.533	0.535	0.533	0.216	0.211	0.215
18901.2	5.25033	0.6383	0.6051	0.6086	0.6306	0.5845	0.5855		18901.1	5.25033	0.6608	0.6545	0.6572	0.3863	0.3907	0.3952			05:15:00	5.25033	0.535	0.544	0.551	0.221	0.216	0.219
19201.2	5.33367	0.6443	0.6118	0.6125	0.6377	0.5905	0.5915		19201.1	5.33367	0.6603	0.6545	0.6573	0.3935	0.3992	0.4017			05:20:00	5.33367	0.56	0.552	0.546	0.226	0.221	0.224
19501.2	5.41701	0.6465	0.617	0.6146	0.6465	0.5965	0.5975		19501.2	5.41701	0.6621	0.6579	0.6594	0.4004	0.4079	0.4091			05:25:00	5.41701	0.549	0.555	0.547	0.231	0.226	0.229
19801.2	5.50035	0.6498	0.6248	0.6246	0.652	0.6025	0.6028		19801.2	5.50035	0.669	0.6637	0.6656	0.4065	0.4138	0.4145			05:30:00	5.50035	0.554	0.564	0.548	0.235	0.23	0.233
20101.3	5.58368	0.6575	0.6346	0.6287	0.6571	0.6086	0.6089		20101.2	5.58368	0.6706	0.6666	0.6673	0.4132	0.4204	0.4202			05:35:00	5.58368	0.577	0.567	0.558	0.24	0.235	0.238
20401.3	5.66702	0.6617	0.6383	0.6377	0.6622	0.6147	0.6144		20401.2	5.66702	0.6716	0.6691	0.6691	0.4187	0.4259	0.425			05:40:00	5.66702	0.568	0.571	0.561	0.244	0.239	0.242
20701.3	5.75036	0.67	0.6408	0.6423	0.6667	0.6214	0.6192		20701.2	5.75036	0.6723	0.6713	0.6718	0.4245	0.4324	0.4312			05:45:00	5.75036	0.569	0.578	0.569	0.249	0.244	0.247
21001.3	5.8337	0.6838	0.6462	0.6481	0.6713	0.6277	0.6237		21001.3	5.8337	0.6753	0.676	0.677	0.4284	0.4359	0.4341			05:50:00	5.8337	0.584	0.584	0.575	0.253	0.248	0.251
21301.3	5.91704	0.6901	0.6491	0.6524	0.6765	0.6311	0.6271		21301.3	5.91704	0.6777	0.6786	0.676	0.4345	0.4429	0.4407			05:55:00	5.91704	0.582	0.588	0.582	0.257	0.253	0.255
21601.3	6.00037	0.6897	0.6503	0.6539	0.6838	0.6329	0.6303		21601.3	6.00037	0.6752	0.6816	0.681	0.4376	0.4465	0.4447			06:00:00	6.00037	0.589	0.594	0.589	0.261	0.257	0.26
21901.4	6.08371	0.6877	0.6511	0.6544	0.6886	0.6296	0.6305		21901.4	6.08371	0.6752	0.6806	0.6827	0.4419	0.4507	0.4473			06:05:00	6.08371	0.594	0.6	0.596	0.266	0.261	0.265
22201.4	6.16705	0.6812	0.6541	0.6553	0.6937	0.6252	0.6343		22201.4	6.16705	0.6752	0.6824	0.6837	0.4434	0.4531	0.4508			06:10:00	6.16705	0.602	0.6	0.597	0.272	0.266	0.27
22501.4	6.25039	0.6774	0.657	0.6568	0.6966	0.6293	0.6333		22501.4	6.25039	0.675	0.6838	0.6831	0.4475	0.4571	0.4545			06:15:00	6.25039	0.605	0.608	0.601	0.278	0.271	0.275
22801.4	6.33373	0.6737	0.6589	0.6579	0.7005	0.6337	0.6341		22801.4	6.33373	0.6735	0.6853	0.685	0.4502	0.46	0.4573			06:20:00	6.33373	0.61	0.613	0.605	0.285	0.277	0.281
23101.4	6.41707	0.6706	0.6626	0.6576	0.689	0.6393	0.6404		23101.4	6.41707	0.6779	0.6844	0.6866	0.453	0.4628	0.46			06:25:00	6.41707	0.616	0.615	0.608	0.293	0.284	0.287
23401.5	6.50041	0.6673	0.6626	0.6612	0.6871	0.6449	0.6449		23401.4	6.50041	0.6774	0.6878	0.6889	0.4555	0.4661	0.4628			06:30:00	6.50041	0.619	0.622	0.615	0.301	0.291	0.295
23701.5	6.58374	0.6627	0.6632	0.6587	0.6897	0.6462	0.6469		23701.5	6.58374	0.6778	0.6889	0.6897	0.458	0.4681	0.4648			06:35:00	6.58374	0.625	0.624	0.619	0.308	0.299	0.302
24001.5	6.66708	0.6592	0.6604	0.6625	0.6857	0.6484	0.6488		24001.5	6.66708	0.6813	0.6909	0.6916	0.4608	0.4711	0.4673			06:40:00	6.66708	0.626	0.632	0.62	0.315	0.306	0.309
24301.5	6.75042	0.6555	0.6571	0.6624	0.6862	0.6508	0.6504		24301.5	6.75042	0.6797	0.6903	0.6885	0.4616	0.4735	0.4676			06:45:00	6.75042	0.628	0.633	0.625	0.323	0.313	0.32
24601.5	6.83376	0.652	0.6517	0.6574	0.6852	0.653	0.6518		24601.5	6.83376	0.6822	0.6909	0.6873	0.4648	0.4767	0.4712			06:50:00	6.83376	0.635	0.635	0.621	0.332	0.322	0.33
24901.5	6.9171	0.6481	0.6466	0.6529	0.6851	0.6555	0.6568		24901.5	6.9171	0.6806	0.692	0.6887	0.4665	0.4781	0.4743			06:55:00	6.9171	0.628	0.638	0.628	0.34	0.332	0.339
25201.6	7.00043	0.6444	0.6425	0.6494	0.6903	0.6572	0.6567		25201.5	7.00043	0.6786	0.6904	0.6867	0.4675	0.4798	0.4761			07:00:00	7.00043	0.641	0.637	0.63	0.348	0.342	0.349
25501.6	7.08377	0.6414	0.6369	0.6435	0.6903	0.6561	0.6618		25501.6	7.08377	0.6793	0.6904	0.6878	0.4693	0.4821	0.4766			07:05:00	7.08377	0.64	0.644	0.629	0.358	0.351	0.361
25801.6	7.16711	0.638	0.6314	0.6337	0.6906	0.6538	0.6572		25801.6	7.16711	0.6824	0.6909	0.6923	0.4698	0.4838	0.4798			07:10:00	7.16711	0.644	0.645	0.628	0.367	0.36	0.371
26101.6	7.25045	0.6344	0.6261	0.631	0.6898	0.6539	0.6585		26101.6	7.25045	0.6797	0.6889	0.697	0.472	0.4867	0.4813			07:15:00	7.25045	0.646	0.647	0.634	0.375	0.372	0.383
26401.6	7.33378	0.6318	0.6221	0.6265	0.6883	0.6531	0.6615		26401.6	7.33378	0.6821	0.6873	0.6943	0.4733	0.4885	0.4836			07:20:00	7.33378	0.646	0.649	0.633	0.385	0.381	0.388
26701.6	7.41712	0.6284	0.6177	0.6214	0.6903	0.6548	0.6564		26701.6	7.41712	0.6819	0.6892	0.6925	0.4748	0.4903	0.4838			07:25:00	7.41712	0.648	0.652	0.636	0.392	0.395	0.395
27001.7	7.50046	0.6262	0.6136	0.6171	0.6897	0.6553	0.659		27001.6	7.50046	0.6839	0.6891	0.6901	0.4761	0.4923	0.4869			07:30:00	7.50046	0.651	0.65	0.64	0.399	0.4	0.401
27301.7	7.5838	0.6228	0.6095	0.6126	0.6875	0.6561	0.6603		27301.7	7.5838	0.6838	0.6889	0.679	0.478	0.4954	0.4892			07:35:00	7.5838	0.651	0.653	0.638	0.403	0.404	0.408
27601.7	7.66714	0.6214	0.6056	0.6097	0.6848	0.6557	0.6631		27601.7	7.66714	0.6793	0.6881	0.6754	0.4786	0.4955	0.4892			07:40:00	7.66714	0.654	0.655	0.64	0.409	0.411	0.412
27901.7	7.75047	0.618	0.6018	0.6048	0.6841	0.6579	0.6627		27901.7	7.75047	0.6795	0.6917	0.6705	0.4788	0.4963	0.4898			07:44:15	7.75047	0.658	0.661	0.646	0.412	0.405	0.41
28201.7	7.83381	0.6161	0.6016	0.5997	0.6801	0.6577	0.6609		28201.7	7.83381	0.6823	0.6962	0.6719	0.481	0.4978	0.4916			07:50:00	7.83381	0.659	0.662	0.646	0.409	0.41	0.411
28501.8	7.91716	0.6128	0.5956	0.5981	0.6783	0.6567	0.6667		28501.7	7.91716	0.6802	0.6964	0.6659	0.4827	0.4993	0.4933			07:55:00	7.91716	0.661	0.663	0.645	0.414	0.412	0.409
28801.8	8.00049	0.6094	0.5921	0.5931	0.6774	0.661	0.667		28801.7	8.00049	0.6787	0.6951	0.6634	0.4838	0.5001	0.4932			08:00:00	8.00049	0.665	0.663	0.649	0.414	0.408	0.411
29101.8	8.08384	0.6062	0.5886	0.5932	0.6779	0.6599	0.6671		29101.8	8.08384	0.6833	0.697	0.6648	0.4846	0.501	0.4944			08:05:00	8.08384	0.668	0.667	0.653	0.413	0.411	0.408
29401.8	8.16718	0.6041	0.5849	0.5871	0.6731	0.6537	0.6641		29401.8	8.16718	0.6829	0.6954	0.665	0.4871	0.5031	0.4958			08:10:00	8.16718	0.669	0.666	0.647	0.416	0.406	0.409
29701.8	8.25051	0.6008	0.5819	0.586	0.6736	0.6537	0.6642		29701.8	8.25051	0.6866	0.6946	0.6666	0.4883	0.5037	0.497			08:15:00	8.25051	0.671	0.669	0.648	0.415	0.41	0.411
30001.9	8.33385	0.5976	0.5785	0.5819	0.6692	0.6526	0.6652		30001.8	8.33385	0.6871	0.6909	0.6678	0.4889	0.5045	0.4982			08:20:00	8.33385	0.671	0.668	0.652	0.413	0.407	0.405
30301.9	8.41719	0.5954	0.5751	0.5791	0.6672	0.6488	0.6637		30301.8	8.41719	0.6855	0.6905	0.671	0.4911	0.5063	0.4994			08:25:00	8.41719	0.674	0.671	0.657	0.414	0.406	0.412
30601.9	8.50053	0.5925	0.5712	0.5771	0.6648	0.6531	0.6605		30601.8	8.50053	0.6825	0.6913	0.6727	0.4923	0.5072	0.5			08:30:00	8.50053	0.674	0.669	0.655	0.415	0.409	0.407
30901.9	8.58387	0.5895	0.5676	0.5731	0.6631	0.6449	0.6495		30901.9	8.58387	0.683	0.6938	0.6775	0.4947	0.5096	0.5027			08:35:00	8.58387	0.675	0.675	0.655	0.416	0.408	0.408
31201.9	8.66721	0.5869	0.5644	0.5699	0.6616	0.6438	0.649		31201.9	8.66721	0.6781	0.6916	0.6782	0.4946	0.5092	0.5021			08:40:00	8.66721	0.677	0.675	0.656	0.413	0.41	0.414
31502	8.75055	0.5843	0.561	0.5688	0.6631	0.6483	0.6452		31501.9	8.75055	0.6821	0.6943	0.683	0.4968	0.5106	0.504			08:45:00	8.75055	0.677	0.674	0.658	0.415	0.41	0.412
31802	8.83389	0.5823	0.5604	0.5644	0.6579	0.6398	0.6415		31801.9	8.83389	0.6834	0.6944	0.6853	0.4976	0.5114	0.5045			08:50:00	8.83389	0.679	0.677	0.658	0.413	0.408	0.415
32102	8.91723	0.5787	0.5569	0.5621	0.6562	0.6461	0.6404		32101.9	8.91723	0.6827	0.6986	0.6836	0.4997	0.5141	0.5062			08:55:00	8.91723	0.678	0.675	0.661	0.415	0.413	0.416
32402	9.00056	0.5761	0.5549	0.5596	0.6542	0.6427	0.6393		32401.9	9.00056	0.6858	0.6962	0.6823	0.5019	0.5153	0.5085			09:00:00	9.00056	0.678	0.678	0.663	0.415	0.412	0.415
32702	9.0839	0.5739	0.5531	0.5562	0.6516	0.6369	0.6367		32701.9	9.0839	0.6886	0.6917	0.6855	0.5026	0.5162	0.5087			09:05:00	9.0839	0.68	0.679	0.661	0.415	0.415	0.417
33002.1	9.16724	0.5711	0.55	0.5543	0.6518	0.6417	0.631		33001.9	9.16724	0.6917	0.6929	0.6867	0.5037	0.5175	0.5102			09:10:00	9.16724	0.679	0.68	0.663	0.416	0.418	0.42
33302.1	9.25058	0.569	0.5459	0.5522	0.6483	0.6304	0.6305		33302	9.25058	0.6925	0.6946	0.6899	0.5057	0.5189	0.5121			09:15:00	9.25058	0.679	0.677	0.66	0.419	0.417	0.425
33602.1	9.33392	0.5654	0.5438	0.5488	0.6477	0.636	0.6273		33602	9.33392	0.6932	0.6986	0.6938	0.5071	0.5208	0.5138			09:20:00	9.33392	0.679	0.679	0.663	0.421	0.423	0.427
33902.1	9.41726	0.5629	0.5409	0.5469	0.6435	0.6286	0.6237		33902	9.41726	0.6858	0.6991	0.6945	0.5075	0.5211	0.5149			09:25:00	9.41726	0.679	0.683	0.665	0.425	0.425	0.433
34202.2	9.5006	0.5582	0.5398	0.5446	0.6444	0.6255	0.6234		34202	9.5006	0.6853	0.7019	0.6979	0.5101	0.5234	0.5171			09:30:00	9.5006	0.68	0.681	0.662	0.427	0.429	0.434
34502.2	9.58394	0.5556	0.5372	0.5422	0.6416	0.6273	0.6176		34502	9.58394	0.6857	0.7026	0.7015	0.5103	0.5242	0.5172			09:35:00	9.58394	0.681	0.681	0.662	0.43	0.43	0.438
34802.2	9.66728	0.551	0.5347	0.5398	0.6398	0.6197	0.6152		34802	9.66728	0.6898	0.7054	0.701	0.5109	0.525	0.5186			09:40:00	9.66728	0.68	0.681	0.664	0.431	0.432	0.441
35102.2	9.75062	0.5485	0.5327	0.537	0.6361	0.6219	0.6166		35102	9.75062	0.6913	0.706	0.7018	0.5111	0.5252	0.5197			09:45:00	9.75062	0.682	0.683	0.661	0.435	0.438	0.447
35402.2	9.83396	0.5448	0.5304	0.5349	0.6353	0.616	0.6101		35402.1	9.83396	0.6923	0.7067	0.7005	0.5128	0.5273	0.5221			09:50:00	9.83396	0.686	0.683	0.661	0.438	0.441	0.45
35702.3	9.91729	0.5444	0.529	0.5329	0.6326	0.6148	0.6081		35702.1	9.91729	0.6965	0.7091	0.6995	0.5132	0.528	0.5232			09:55:00	9.91729	0.687	0.681	0.662	0.441	0.444	0.454
36002.3	10.0006	0.5418	0.5262	0.531	0.6307	0.612	0.6052		36002.1	10.0006	0.6983	0.7093	0.6986	0.5149	0.5303	0.525			10:00:00	10.0006	0.685	0.68	0.662	0.445	0.446	0.457
36302.3	10.084	0.5378	0.5242	0.5282	0.6292	0.6097	0.603		36302.1	10.084	0.7035	0.7107	0.6979	0.5152	0.5311	0.5254			10:05:00	10.084	0.685	0.684	0.662	0.445	0.45	0.461
36602.3	10.1673	0.5358	0.5225	0.5265	0.6311	0.6104	0.6041		36602.1	10.1673	0.7058	0.7122	0.6975	0.5164	0.5323	0.5259			10:10:00	10.1673	0.685	0.681	0.657	0.447	0.451	0.461
36902.4	10.2507	0.5376	0.5201	0.5243	0.6281	0.6054	0.5976		36902.2	10.2507	0.7079	0.7119	0.6995	0.5169	0.5335	0.5268			10:15:00	10.2507	0.684	0.684	0.662	0.448	0.452	0.462
37202.4	10.334	0.5358	0.5178	0.5221	0.6234	0.6047	0.5949		37202.2	10.334	0.7072	0.7111	0.7011	0.518	0.5354	0.5278			10:20:00	10.334	0.683	0.687	0.66	0.449	0.452	0.462
37502.4	10.4173	0.5291	0.5162	0.52	0.6223	0.6012	0.5931		37502.2	10.4173	0.7091	0.7101	0.704	0.5188	0.5361	0.5293			10:25:00	10.4173	0.683	0.685	0.665	0.451	0.454	0.463
37802.4	10.5007	0.5254	0.5147	0.5184	0.6199	0.6029	0.5904		37802.2	10.5007	0.707	0.7083	0.6997	0.5188	0.5362	0.5299			10:30:00	10.5007	0.683	0.696	0.667	0.453	0.455	0.465
38102.4	10.584	0.5205	0.5123	0.5162	0.6183	0.5978	0.5881		38102.2	10.584	0.7067	0.7081	0.6956	0.5204	0.5392	0.532			10:35:00	10.584	0.683	0.7	0.672	0.454	0.456	0.466
38402.4	10.6673	0.5193	0.5099	0.5141	0.6172	0.5966	0.585		38402.3	10.6673	0.7066	0.7086	0.6927	0.5207	0.5397	0.5321			10:40:00	10.6673	0.683	0.693	0.668	0.455	0.456	0.467
38702.5	10.7507	0.5177	0.5084	0.5124	0.6147	0.5942	0.5831		38702.3	10.7507	0.7039	0.7069	0.6882	0.522	0.5416	0.5339			10:45:00	10.7507	0.683	0.687	0.661	0.456	0.458	0.468
39002.5	10.834	0.5151	0.5058	0.5102	0.6151	0.5949	0.5831		39002.3	10.834	0.7041	0.7067	0.6834	0.5228	0.5426	0.5329			10:50:00	10.834	0.684	0.684	0.66	0.456	0.459	0.47
39302.5	10.9174	0.515	0.5045	0.5084	0.6131	0.5949	0.5791		39302.3	10.9174	0.7033	0.7081	0.682	0.5235	0.5428	0.5329			10:55:00	10.9174	0.687	0.68	0.663	0.457	0.46	0.472
39602.5	11.0007	0.5144	0.5021	0.5058	0.6097	0.5891	0.5759		39602.3	11.0007	0.7034	0.7082	0.6784	0.5246	0.5443	0.5334			11:00:00	11.0007	0.695	0.682	0.661	0.458	0.461	0.473
39902.5	11.084	0.5114	0.5	0.5038	0.6115	0.59	0.5738		39902.3	11.084	0.7053	0.7075	0.6768	0.5265	0.5453	0.5343			11:05:00	11.084	0.693	0.681	0.664	0.459	0.462	0.475
40202.5	11.1674	0.5083	0.4977	0.5011	0.6071	0.5857	0.5731		40202.4	11.1674	0.7031	0.7066	0.6727	0.5275	0.5465	0.5354			11:10:00	11.1674	0.698	0.68	0.67	0.46	0.463	0.476
40502.6	11.2507	0.5035	0.4953	0.4987	0.6052	0.5837	0.5696		40502.4	11.2507	0.7097	0.7066	0.6688	0.5275	0.5464	0.5358			11:15:00	11.2507	0.681	0.681	0.671	0.462	0.464	0.478
40802.6	11.334	0.5026	0.4933	0.497	0.6023	0.5815	0.5666		40802.4	11.334	0.7091	0.7007	0.6643	0.5289	0.5466	0.5368			11:20:00	11.334	0.682	0.682	0.661	0.462	0.466	0.48
41102.6	11.4174	0.4994	0.4911	0.4946	0.6004	0.5808	0.5646		41102.4	11.4174	0.7042	0.6974	0.6587	0.5316	0.5488	0.5384			11:25:00	11.4174	0.683	0.684	0.661	0.463	0.468	0.482
41402.6	11.5007	0.4978	0.4894	0.493	0.5994	0.5797	0.5622		41402.4	11.5007	0.7025	0.6949	0.6542	0.5325	0.5493	0.54			11:30:00	11.5007	0.682	0.685	0.665	0.465	0.469	0.483
41702.6	11.5841	0.4977	0.4877	0.4905	0.5975	0.5783	0.56		41702.5	11.5841	0.6996	0.6928	0.6443	0.5334	0.5498	0.5411			11:35:00	11.5841	0.682	0.69	0.667	0.466	0.47	0.485
42002.6	11.6674	0.4931	0.4859	0.4879	0.5972	0.5759	0.5577		42002.5	11.6674	0.6967	0.6913	0.6427	0.5351	0.5514	0.5424			11:40:00	11.6674	0.682	0.683	0.662	0.467	0.471	0.486
42302.7	11.7507	0.4901	0.4835	0.4858	0.595	0.5728	0.5558		42302.5	11.7507	0.6912	0.6876	0.6407	0.5354	0.552	0.5432			11:45:00	11.7507	0.681	0.696	0.658	0.468	0.472	0.488
42602.7	11.8341	0.4881	0.4815	0.4849	0.5945	0.5721	0.5541		42602.5	11.8341	0.6906	0.6872	0.6377	0.5354	0.5521	0.5443			11:50:00	11.8341	0.68	0.692	0.656	0.469	0.473	0.489
42902.7	11.9174	0.4874	0.4793	0.4815	0.591	0.5697	0.5516		42902.5	11.9174	0.6871	0.6855	0.6342	0.5362	0.5531	0.5445			11:55:00	11.9174	0.68	0.688	0.657	0.47	0.474	0.49
43202.7	12.0008	0.4842	0.4771	0.4797	0.5928	0.569	0.5495		43202.5	12.0008	0.6843	0.6849	0.632	0.5372	0.5543	0.5433			12:00:00	12.0008	0.683	0.69	0.657	0.471	0.476	0.492
43502.7	12.0841	0.4819	0.4752	0.4773	0.5904	0.5661	0.5471		43502.6	12.0841	0.6814	0.6809	0.629	0.5373	0.5534	0.5433			12:05:00	12.0841	0.686	0.679	0.658	0.472	0.477	0.493
43802.8	12.1674	0.4804	0.4732	0.4754	0.5922	0.5654	0.5447		43802.6	12.1674	0.6776	0.6776	0.6262	0.5382	0.5554	0.5451			12:10:00	12.1674	0.68	0.689	0.664	0.473	0.478	0.495
44102.8	12.2508	0.4791	0.4706	0.4729	0.5854	0.564	0.5429		44102.6	12.2508	0.6718	0.6715	0.6235	0.5391	0.556	0.5466			12:15:00	12.2508	0.684	0.679	0.666	0.474	0.479	0.496
44402.8	12.3341	0.4758	0.4692	0.471	0.5889	0.5623	0.5413		44402.6	12.3341	0.6685	0.6667	0.6209	0.5383	0.5552	0.5457			12:20:00	12.3341	0.693	0.691	0.661	0.475	0.479	0.497
44702.8	12.4175	0.4738	0.4673	0.4686	0.582	0.5596	0.5382		44702.6	12.4175	0.6652	0.6605	0.6183	0.5389	0.556	0.5468			12:25:00	12.4175	0.683	0.684	0.654	0.476	0.48	0.498
45002.9	12.5008	0.4722	0.4644	0.4664	0.5804	0.5587	0.5366		45002.6	12.5008	0.6598	0.6576	0.6161	0.5406	0.5585	0.5487			12:29:20	12.5008	0.677	0.679	0.656	0.476	0.482	0.499
45302.9	12.5841	0.4717	0.4631	0.4643	0.5811	0.5561	0.5343		45302.7	12.5841	0.656	0.6554	0.6129	0.5412	0.5574	0.547			12:35:00	12.5841	0.677	0.688	0.659	0.476	0.482	0.5
45602.9	12.6675	0.468	0.4608	0.4618	0.5771	0.5543	0.5321		45602.7	12.6675	0.6526	0.6529	0.6108	0.5388	0.5588	0.5479			12:40:00	12.6675	0.684	0.678	0.659	0.477	0.483	0.501
45902.9	12.7508	0.4682	0.4592	0.4606	0.5752	0.5543	0.5301		45902.7	12.7508	0.652	0.6498	0.608	0.517	0.558	0.5474			12:45:00	12.7508	0.678	0.673	0.66	0.478	0.484	0.502
46202.9	12.8341	0.4651	0.4567	0.4575	0.5747	0.552	0.5302		46202.7	12.8341	0.6488	0.6472	0.6054	0.5099	0.5569	0.5461			12:48:59	12.8341	0.676	0.686	0.664	0.479	0.484	0.503
46503	12.9175	0.4626	0.4555	0.456	0.5729	0.5498	0.526		46502.7	12.9175	0.6462	0.6444	0.6034	0.5101	0.5573	0.5477			12:55:00	12.9175	0.687	0.683	0.661	0.48	0.485	0.504
46803	13.0008	0.462	0.4532	0.4536	0.5709	0.5484	0.524		46802.8	13.0008	0.6446	0.6426	0.6007	0.5171	0.5581	0.5495			13:00:00	13.0008	0.683	0.679	0.657	0.48	0.485	0.505
47103	13.0842	0.4593	0.4514	0.4514	0.5761	0.5467	0.522		47102.8	13.0842	0.6412	0.6394	0.5983	0.519	0.5589	0.5492			13:05:00	13.0842	0.681	0.679	0.655	0.481	0.486	0.506
47403	13.1675	0.4587	0.4491	0.4495	0.5673	0.5454	0.5207		47402.8	13.1675	0.6393	0.6373	0.5963	0.5197	0.5609	0.5482			13:10:00	13.1675	0.677	0.679	0.65	0.482	0.487	0.506
47703	13.2508	0.4556	0.4474	0.4473	0.5652	0.5432	0.5179		47702.8	13.2508	0.6367	0.6346	0.5935	0.5217	0.5623	0.5484			13:15:00	13.2508	0.673	0.675	0.648	0.482	0.487	0.507
48003.1	13.3342	0.4536	0.4451	0.4452	0.5632	0.5419	0.5158		48002.8	13.3342	0.6343	0.6321	0.5912	0.5277	0.5626	0.5468			13:20:00	13.3342	0.676	0.67	0.649	0.482	0.488	0.508
48303.1	13.4175	0.4519	0.4437	0.4433	0.562	0.5412	0.5145		48302.8	13.4175	0.6314	0.6303	0.5896	0.5291	0.564	0.5494			13:25:00	13.4175	0.675	0.678	0.652	0.483	0.488	0.509
48603.1	13.5009	0.4502	0.4418	0.4414	0.5602	0.5387	0.5121		48602.9	13.5009	0.63	0.6281	0.5879	0.5288	0.5637	0.5507			13:30:00	13.5009	0.674	0.678	0.652	0.484	0.488	0.51
48903.1	13.5842	0.4493	0.4396	0.4396	0.5586	0.5372	0.5106		48902.9	13.5842	0.6277	0.626	0.5858	0.5317	0.5649	0.5513			13:35:00	13.5842	0.671	0.671	0.66	0.484	0.489	0.51
49203.1	13.6675	0.4479	0.4382	0.4379	0.5564	0.5354	0.5082		49202.9	13.6675	0.6253	0.6239	0.5839	0.5249	0.5654	0.5485			13:40:00	13.6675	0.679	0.667	0.656	0.484	0.49	0.511
49503.2	13.7509	0.4459	0.4369	0.4367	0.555	0.5338	0.5052		49502.9	13.7509	0.6231	0.6221	0.5822	0.5303	0.5657	0.5376			13:45:00	13.7509	0.674	0.669	0.647	0.485	0.491	0.511
49803.2	13.8342	0.4436	0.4346	0.4345	0.5543	0.5332	0.5042		49802.9	13.8342	0.6215	0.6202	0.5799	0.5333	0.5545	0.5327			13:50:00	13.8342	0.67	0.678	0.643	0.485	0.491	0.512
50103.2	13.9176	0.4424	0.433	0.4333	0.5529	0.5304	0.5011		50102.9	13.9176	0.6193	0.6181	0.5782	0.5314	0.543	0.5395			13:55:00	13.9176	0.666	0.676	0.649	0.486	0.492	0.512
50403.2	14.0009	0.4417	0.4317	0.4313	0.5499	0.5289	0.4995		50402.9	14.0009	0.6175	0.6163	0.5767	0.527	0.5455	0.5378			14:00:00	14.0009	0.684	0.682	0.66	0.486	0.492	0.512
50703.2	14.0842	0.4387	0.4302	0.4301	0.5483	0.5273	0.4983		50703	14.0842	0.6152	0.6142	0.5745	0.5308	0.5524	0.5388			14:05:00	14.0842	0.677	0.675	0.655	0.487	0.493	0.512
51003.2	14.1676	0.4376	0.4286	0.4281	0.547	0.526	0.4955		51003	14.1676	0.6131	0.6118	0.5729	0.5281	0.5509	0.5534			14:10:00	14.1676	0.673	0.667	0.655	0.487	0.493	0.513
51303.3	14.2509	0.4358	0.4269	0.4268	0.545	0.524	0.4939		51303	14.2509	0.6122	0.61	0.5712	0.531	0.5531	0.5541			14:15:00	14.2509	0.665	0.665	0.652	0.487	0.493	0.513
51603.3	14.3342	0.4344	0.4257	0.4254	0.544	0.5225	0.4917		51603	14.3342	0.6098	0.608	0.5698	0.5287	0.5561	0.5352			14:20:00	14.3342	0.671	0.674	0.647	0.487	0.493	0.513
51903.3	14.4176	0.433	0.4246	0.4238	0.5415	0.5202	0.4892		51903	14.4176	0.6081	0.606	0.5681	0.5282	0.5605	0.5413			14:25:00	14.4176	0.668	0.668	0.644	0.487	0.494	0.513
52203.3	14.5009	0.4329	0.4223	0.4223	0.5404	0.5186	0.4868		52203.1	14.5009	0.6062	0.6043	0.5666	0.5288	0.5602	0.5493			14:30:00	14.5009	0.664	0.665	0.661	0.487	0.494	0.514
52503.4	14.5843	0.4301	0.4213	0.421	0.5385	0.5188	0.4849		52503.1	14.5843	0.6044	0.6023	0.5648	0.5307	0.5652	0.5451			14:35:00	14.5843	0.661	0.661	0.658	0.487	0.495	0.514
52803.4	14.6676	0.4285	0.4197	0.4195	0.5368	0.5149	0.4825		52803.1	14.6676	0.6024	0.6006	0.5638	0.5297	0.5607	0.5463			14:40:00	14.6676	0.677	0.66	0.657	0.488	0.495	0.514
53103.4	14.7509	0.4276	0.4184	0.4183	0.5368	0.5136	0.4812		53103.1	14.7509	0.6009	0.5991	0.5621	0.5325	0.5543	0.5548			14:45:00	14.7509	0.676	0.659	0.661	0.488	0.495	0.514
53403.4	14.8343	0.426	0.4173	0.4175	0.5334	0.5118	0.4785		53403.1	14.8343	0.5996	0.5976	0.5608	0.5315	0.555	0.5503			14:50:00	14.8343	0.673	0.672	0.657	0.487	0.495	0.514
53703.4	14.9176	0.4241	0.4159	0.416	0.5319	0.5101	0.4763		53703.1	14.9176	0.5981	0.5962	0.5596	0.5316	0.5569	0.5481			14:55:00	14.9176	0.675	0.669	0.652	0.487	0.494	0.514
54003.4	15.001	0.4228	0.4144	0.4149	0.5303	0.5084	0.4742		54003.2	15.001	0.5968	0.5946	0.558	0.532	0.556	0.5455			15:00:00	15.001	0.677	0.673	0.637	0.487	0.494	0.514
54303.5	15.0843	0.4212	0.4136	0.414	0.5282	0.5068	0.473		54303.2	15.0843	0.5957	0.5935	0.5565	0.5318	0.5569	0.5513			15:05:00	15.0843	0.673	0.675	0.644	0.487	0.495	0.514
54603.5	15.1676	0.4199	0.4123	0.4127	0.5273	0.5046	0.4707		54603.2	15.1676	0.5953	0.5924	0.5551	0.5314	0.558	0.5444			15:10:00	15.1676	0.676	0.672	0.654	0.487	0.495	0.514
54903.5	15.251	0.419	0.4117	0.4122	0.5247	0.503	0.4707		54903.2	15.251	0.5942	0.5912	0.5537	0.5351	0.5587	0.5506			15:15:00	15.251	0.672	0.672	0.653	0.486	0.495	0.513
55203.5	15.3343	0.4177	0.4104	0.4111	0.5236	0.5017	0.468		55203.2	15.3343	0.5929	0.5898	0.5526	0.5307	0.5573	0.5526			15:20:00	15.3343	0.673	0.667	0.653	0.486	0.495	0.514
55503.5	15.4176	0.416	0.4093	0.4096	0.5214	0.4996	0.4648		55503.2	15.4176	0.5919	0.5886	0.5512	0.5316	0.558	0.5546			15:25:00	15.4176	0.674	0.672	0.65	0.487	0.495	0.514
55803.6	15.501	0.4151	0.4083	0.4084	0.5214	0.4981	0.4639		55803.3	15.501	0.5907	0.5874	0.5497	0.5306	0.5573	0.5483			15:30:00	15.501	0.67	0.662	0.648	0.487	0.495	0.514
56103.6	15.5843	0.4131	0.4065	0.4079	0.5189	0.496	0.4629		56103.3	15.5843	0.5891	0.586	0.5485	0.5303	0.5585	0.5508			15:35:00	15.5843	0.655	0.672	0.646	0.487	0.495	0.514
56403.6	15.6677	0.4128	0.4061	0.4064	0.5167	0.4954	0.4579		56403.3	15.6677	0.5871	0.5844	0.5472	0.5319	0.5582	0.5545			15:40:00	15.6677	0.651	0.668	0.638	0.487	0.495	0.514
56703.6	15.751	0.4109	0.4046	0.4051	0.5147	0.493	0.4578		56703.3	15.751	0.5866	0.5839	0.5459	0.5313	0.5586	0.5513			15:45:00	15.751	0.666	0.661	0.631	0.487	0.495	0.514
57003.6	15.8343	0.4092	0.4033	0.404	0.513	0.4913	0.4577		57003.3	15.8343	0.5849	0.5827	0.5445	0.5327	0.5591	0.5567			15:50:00	15.8343	0.649	0.666	0.635	0.487	0.495	0.514
	corrected for blank
	Time [s]	Ancestor	Ancestor	Ancestor	pmrB	pmrB	pmrB			Time [s]	Ancestor	Ancestor	Ancestor	pmrB	pmrB	pmrB				Time [s]	Ancestor	Ancestor	Ancestor	pmrB	pmrB	pmrB
	0	0.0126	0.0134	0.012	0.0192	0.0181	0.0206			0	0.0135	0.0165	0.0152	0.0236	0.021	0.0237				0	0.004	0.004	0.005	0.009	0.007	0.005
	0.0833381	0.015	0.0151	0.0149	0.0221	0.021	0.0225			0.0833381	0.0145	0.0171	0.0171	0.0247	0.0222	0.0253				0.0833381	0.004	0.004	0.005	0.008	0.006	0.007
	0.166676	0.0156	0.0167	0.0161	0.0222	0.0202	0.0247			0.166676	0.017	0.0185	0.0179	0.026	0.0232	0.0263				0.166676	0.004	0.005	0.005	0.008	0.007	0.008
	0.250017	0.017	0.0172	0.0174	0.0245	0.0216	0.0272			0.250017	0.0178	0.0196	0.0181	0.027	0.0241	0.0273				0.250017	0.003	0.005	0.005	0.008	0.008	0.009
	0.333354	0.0182	0.0181	0.0182	0.0247	0.0233	0.0315			0.333354	0.0194	0.0203	0.0187	0.0283	0.0249	0.028				0.333354	0.004	0.005	0.006	0.01	0.009	0.01
	0.416692	0.0193	0.0194	0.0195	0.0266	0.0253	0.0323			0.416692	0.0194	0.0209	0.0219	0.03	0.0264	0.0299				0.416692	0.005	0.005	0.007	0.011	0.011	0.01
	0.500032	0.0211	0.0212	0.0205	0.0282	0.0275	0.0335			0.500032	0.0201	0.023	0.0227	0.0313	0.0277	0.0308				0.500032	0.006	0.007	0.008	0.012	0.011	0.011
	0.583371	0.0222	0.0234	0.0227	0.0281	0.0271	0.0328			0.583371	0.0228	0.0241	0.0247	0.0321	0.0297	0.0316				0.583371	0.009	0.008	0.01	0.013	0.011	0.012
	0.666709	0.0239	0.0251	0.0245	0.0283	0.0279	0.0339			0.666709	0.0234	0.0274	0.0271	0.0327	0.0308	0.0336				0.666709	0.012	0.011	0.012	0.013	0.012	0.012
	0.750048	0.0259	0.0269	0.0258	0.0298	0.0277	0.0332			0.750048	0.0267	0.0306	0.0292	0.0339	0.0316	0.0348				0.750048	0.014	0.014	0.015	0.013	0.012	0.013
	0.833387	0.0281	0.0291	0.0276	0.0304	0.029	0.0352			0.833387	0.0292	0.0338	0.0337	0.0357	0.033	0.0362				0.833387	0.017	0.017	0.017	0.015	0.014	0.014
	0.916724	0.0304	0.0312	0.0305	0.0326	0.0308	0.0364			0.916724	0.0334	0.0376	0.0372	0.0362	0.0344	0.0374				0.916724	0.02	0.019	0.019	0.017	0.015	0.016
	1.00006	0.0331	0.0337	0.0327	0.0363	0.0314	0.0388			1.00006	0.0359	0.0387	0.0371	0.0381	0.0359	0.0396				1.00006	0.023	0.022	0.021	0.017	0.016	0.017
	1.08339	0.0359	0.0361	0.0348	0.0373	0.0319	0.0382			1.08339	0.0376	0.0407	0.0385	0.0396	0.0376	0.0413				1.08339	0.029	0.028	0.024	0.019	0.018	0.019
	1.16673	0.0381	0.0383	0.0374	0.0388	0.0361	0.0448			1.16673	0.0389	0.0419	0.0396	0.0417	0.0397	0.0435				1.16673	0.043	0.044	0.033	0.021	0.02	0.021
	1.25007	0.0421	0.0414	0.04	0.0423	0.0385	0.0467			1.25007	0.0423	0.0438	0.0423	0.0443	0.0417	0.0458				1.25007	0.048	0.049	0.048	0.022	0.022	0.022
	1.33341	0.0459	0.0453	0.0439	0.0454	0.0426	0.0514			1.33341	0.0444	0.0481	0.0487	0.0465	0.0441	0.0481				1.33341	0.047	0.049	0.053	0.023	0.022	0.023
	1.41675	0.05	0.0497	0.0488	0.0508	0.0464	0.0544			1.41675	0.0496	0.0555	0.0557	0.0495	0.0469	0.0505				1.41675	0.05	0.052	0.058	0.024	0.023	0.024
	1.50009	0.0547	0.0557	0.0542	0.0554	0.0491	0.0604			1.50009	0.0593	0.065	0.0654	0.0521	0.0498	0.0532				1.50009	0.055	0.057	0.067	0.025	0.025	0.026
	1.58343	0.0597	0.0639	0.0628	0.0612	0.0546	0.0673			1.58343	0.0666	0.0722	0.0695	0.0549	0.0525	0.0558				1.58343	0.06	0.063	0.078	0.027	0.026	0.027
	1.66676	0.0692	0.0733	0.0723	0.0678	0.0608	0.0742			1.66676	0.0741	0.0801	0.076	0.0573	0.0553	0.0591				1.66676	0.065	0.069	0.086	0.028	0.027	0.027
	1.7501	0.0802	0.0834	0.0832	0.0757	0.0674	0.0819			1.7501	0.0819	0.0874	0.0834	0.06	0.0582	0.0613				1.7501	0.072	0.077	0.095	0.029	0.027	0.029
	1.83344	0.0926	0.0953	0.096	0.0845	0.075	0.0902			1.83344	0.0903	0.093	0.0907	0.063	0.0615	0.0642				1.83344	0.081	0.084	0.078	0.03	0.029	0.03
	1.91678	0.1034	0.1053	0.1075	0.0937	0.0834	0.0986			1.91678	0.0995	0.1014	0.0979	0.0661	0.0644	0.0668				1.91678	0.093	0.065	0.071	0.031	0.03	0.031
	2.00012	0.1131	0.1132	0.1162	0.1041	0.0928	0.1076			2.00012	0.1071	0.1088	0.1066	0.0688	0.0672	0.0691				2.00012	0.069	0.119	0.108	0.032	0.031	0.032
	2.08346	0.1217	0.1214	0.1229	0.1159	0.1027	0.1175			2.08346	0.1164	0.118	0.1174	0.0712	0.0702	0.0723				2.08346	0.132	0.125	0.113	0.034	0.032	0.033
	2.1668	0.1306	0.1341	0.1274	0.128	0.1136	0.1274			2.1668	0.1233	0.1256	0.1264	0.0741	0.0734	0.0764				2.1668	0.145	0.128	0.111	0.036	0.034	0.035
	2.25014	0.1343	0.134	0.1352	0.1406	0.1253	0.138			2.25014	0.1323	0.1336	0.1346	0.0777	0.0771	0.0795				2.25014	0.135	0.119	0.109	0.038	0.036	0.036
	2.33347	0.1309	0.1385	0.1357	0.1542	0.1371	0.1486			2.33347	0.14	0.1414	0.1419	0.0814	0.0807	0.0838				2.33347	0.13	0.123	0.116	0.038	0.037	0.037
	2.41681	0.1325	0.1458	0.1442	0.1684	0.1499	0.1603			2.41681	0.1478	0.1489	0.1476	0.0863	0.0854	0.0886				2.41681	0.134	0.129	0.141	0.039	0.038	0.038
	2.50015	0.1401	0.1552	0.1553	0.1832	0.1633	0.1719			2.50015	0.1559	0.1562	0.1542	0.0908	0.0905	0.0931				2.50015	0.144	0.146	0.151	0.04	0.039	0.039
	2.58348	0.1529	0.1721	0.1759	0.2024	0.176	0.1842			2.58348	0.1636	0.1635	0.1621	0.096	0.0961	0.0983				2.58348	0.158	0.17	0.178	0.041	0.04	0.041
	2.66682	0.1561	0.1808	0.1899	0.2142	0.192	0.1986			2.66682	0.1719	0.1716	0.1711	0.1017	0.1017	0.1049				2.66682	0.179	0.192	0.201	0.044	0.042	0.041
	2.75016	0.1589	0.1919	0.2007	0.2253	0.2056	0.2145			2.75016	0.1791	0.1791	0.179	0.1073	0.1081	0.1113				2.75016	0.194	0.194	0.215	0.045	0.042	0.043
	2.8335	0.1714	0.2082	0.2161	0.24	0.2148	0.2243			2.8335	0.1871	0.1871	0.1875	0.113	0.1141	0.1176				2.8335	0.216	0.212	0.223	0.047	0.044	0.045
	2.91684	0.1874	0.2254	0.2348	0.2524	0.2258	0.2353			2.91684	0.1959	0.1958	0.1978	0.1202	0.1214	0.1245				2.91684	0.224	0.215	0.231	0.048	0.045	0.046
	3.00018	0.2055	0.2398	0.2472	0.2653	0.2362	0.2462			3.00018	0.2058	0.2084	0.2093	0.1267	0.1296	0.1328				3.00018	0.224	0.227	0.235	0.05	0.047	0.047
	3.08352	0.2217	0.2565	0.2635	0.279	0.248	0.2584			3.08352	0.2243	0.2277	0.2235	0.134	0.137	0.1397				3.08352	0.236	0.249	0.275	0.051	0.048	0.047
	3.16686	0.2391	0.2728	0.28	0.2924	0.2609	0.2722			3.16686	0.2449	0.246	0.2427	0.1403	0.1442	0.1475				3.16686	0.248	0.265	0.275	0.053	0.05	0.05
	3.2502	0.2557	0.2912	0.2945	0.3057	0.274	0.2862			3.2502	0.2719	0.2689	0.2661	0.1472	0.152	0.1556				3.2502	0.289	0.307	0.306	0.054	0.051	0.052
	3.33354	0.2767	0.3065	0.3118	0.3201	0.2869	0.2988			3.33354	0.2982	0.2957	0.2914	0.1517	0.1583	0.1639				3.33354	0.3	0.331	0.34	0.056	0.052	0.053
	3.41688	0.2957	0.3242	0.3247	0.334	0.299	0.3099			3.41688	0.3233	0.3205	0.3161	0.1577	0.1663	0.1701				3.41688	0.318	0.31	0.325	0.057	0.054	0.054
	3.50022	0.3147	0.3422	0.3433	0.3481	0.3117	0.3225			3.50022	0.345	0.3415	0.3375	0.1638	0.1728	0.1779				3.50022	0.323	0.33	0.336	0.059	0.057	0.056
	3.58355	0.3377	0.3608	0.3574	0.3625	0.3245	0.3346			3.58355	0.3658	0.3611	0.3554	0.1693	0.1797	0.1851				3.58355	0.337	0.344	0.349	0.061	0.059	0.058
	3.66689	0.3604	0.3756	0.3737	0.3763	0.3378	0.347			3.66689	0.3895	0.3834	0.375	0.1748	0.1852	0.1911				3.66689	0.351	0.359	0.359	0.063	0.061	0.06
	3.75023	0.3779	0.3901	0.3837	0.3901	0.3504	0.3591			3.75023	0.4068	0.3992	0.3894	0.1795	0.1909	0.1978				3.75023	0.377	0.376	0.366	0.065	0.063	0.062
	3.83357	0.3951	0.4021	0.3977	0.4032	0.363	0.3708			3.83357	0.4269	0.4207	0.4098	0.1852	0.1974	0.2046				3.83357	0.384	0.375	0.389	0.068	0.066	0.065
	3.91691	0.408	0.411	0.4069	0.4157	0.3744	0.3815			3.91691	0.4394	0.4332	0.4226	0.191	0.2039	0.2117				3.91691	0.401	0.393	0.384	0.071	0.068	0.068
	4.00025	0.423	0.4203	0.4181	0.4277	0.386	0.392			4.00025	0.4539	0.4456	0.4367	0.1964	0.2098	0.2181				4.00025	0.381	0.391	0.394	0.073	0.071	0.071
	4.08359	0.4331	0.4281	0.4263	0.4391	0.3964	0.4019			4.08359	0.4669	0.4595	0.4505	0.2028	0.2156	0.2238				4.08359	0.406	0.395	0.406	0.077	0.074	0.074
	4.16692	0.4429	0.4373	0.4334	0.4498	0.4065	0.4115			4.16692	0.4794	0.4705	0.4622	0.2097	0.2225	0.2307				4.16692	0.406	0.399	0.417	0.08	0.077	0.077
	4.25026	0.4505	0.4441	0.4395	0.46	0.4159	0.4216			4.25026	0.4912	0.481	0.4738	0.2168	0.2285	0.2368				4.25026	0.404	0.426	0.414	0.083	0.081	0.081
	4.3336	0.4586	0.4533	0.4482	0.4693	0.4258	0.4303			4.3336	0.5026	0.4929	0.4839	0.2241	0.2353	0.2425				4.3336	0.426	0.436	0.409	0.087	0.084	0.084
	4.41694	0.474	0.4592	0.455	0.4786	0.4339	0.4388			4.41694	0.5149	0.5051	0.4957	0.2296	0.2408	0.2492				4.41694	0.418	0.458	0.432	0.09	0.088	0.088
	4.50028	0.4906	0.4691	0.462	0.4864	0.4417	0.4443			4.50028	0.5207	0.5136	0.5049	0.2371	0.2471	0.2551				4.50028	0.434	0.423	0.441	0.094	0.091	0.092
	4.58361	0.4997	0.4767	0.4704	0.4928	0.449	0.4509			4.58361	0.5339	0.525	0.5167	0.2446	0.2543	0.262				4.58361	0.421	0.455	0.439	0.098	0.095	0.096
	4.66695	0.5085	0.4844	0.479	0.4988	0.4533	0.4562			4.66695	0.5383	0.5315	0.5229	0.2523	0.2613	0.2684				4.66695	0.427	0.431	0.426	0.103	0.099	0.1
	4.7503	0.5158	0.4913	0.4832	0.5057	0.4586	0.4621			4.7503	0.5466	0.5379	0.5317	0.2589	0.2673	0.2748				4.7503	0.434	0.459	0.434	0.107	0.103	0.104
	4.83364	0.5222	0.4982	0.4944	0.5127	0.4661	0.4688			4.83364	0.5527	0.5435	0.5397	0.2661	0.2739	0.2814				4.83364	0.438	0.439	0.429	0.112	0.107	0.109
	4.91697	0.5284	0.5037	0.5023	0.5177	0.4734	0.4755			4.91697	0.5598	0.5493	0.5475	0.2725	0.2803	0.2853				4.91697	0.433	0.448	0.427	0.117	0.112	0.114
	5.00031	0.5361	0.5115	0.5086	0.5249	0.4801	0.4818			5.00031	0.5647	0.5557	0.5528	0.2803	0.2868	0.2928				5.00031	0.434	0.442	0.431	0.121	0.116	0.119
	5.08365	0.5429	0.514	0.5092	0.5316	0.4871	0.4884			5.08365	0.5655	0.5591	0.5616	0.2873	0.2932	0.2975				5.08365	0.444	0.462	0.456	0.127	0.121	0.124
	5.16699	0.5506	0.5156	0.515	0.539	0.4934	0.4945			5.16699	0.5712	0.5648	0.5675	0.2951	0.3	0.3039				5.16699	0.448	0.45	0.448	0.131	0.126	0.13
	5.25033	0.5533	0.5201	0.5236	0.5456	0.4995	0.5005			5.25033	0.5758	0.5695	0.5722	0.3013	0.3057	0.3102				5.25033	0.45	0.459	0.466	0.136	0.131	0.134
	5.33367	0.5593	0.5268	0.5275	0.5527	0.5055	0.5065			5.33367	0.5753	0.5695	0.5723	0.3085	0.3142	0.3167				5.33367	0.475	0.467	0.461	0.141	0.136	0.139
	5.41701	0.5615	0.532	0.5296	0.5615	0.5115	0.5125			5.41701	0.5771	0.5729	0.5744	0.3154	0.3229	0.3241				5.41701	0.464	0.47	0.462	0.146	0.141	0.144
	5.50035	0.5648	0.5398	0.5396	0.567	0.5175	0.5178			5.50035	0.584	0.5787	0.5806	0.3215	0.3288	0.3295				5.50035	0.469	0.479	0.463	0.15	0.145	0.148
	5.58368	0.5725	0.5496	0.5437	0.5721	0.5236	0.5239			5.58368	0.5856	0.5816	0.5823	0.3282	0.3354	0.3352				5.58368	0.492	0.482	0.473	0.155	0.15	0.153
	5.66702	0.5767	0.5533	0.5527	0.5772	0.5297	0.5294			5.66702	0.5866	0.5841	0.5841	0.3337	0.3409	0.34				5.66702	0.483	0.486	0.476	0.159	0.154	0.157
	5.75036	0.585	0.5558	0.5573	0.5817	0.5364	0.5342			5.75036	0.5873	0.5863	0.5868	0.3395	0.3474	0.3462				5.75036	0.484	0.493	0.484	0.164	0.159	0.162
	5.8337	0.5988	0.5612	0.5631	0.5863	0.5427	0.5387			5.8337	0.5903	0.591	0.592	0.3434	0.3509	0.3491				5.8337	0.499	0.499	0.49	0.168	0.163	0.166
	5.91704	0.6051	0.5641	0.5674	0.5915	0.5461	0.5421			5.91704	0.5927	0.5936	0.591	0.3495	0.3579	0.3557				5.91704	0.497	0.503	0.497	0.172	0.168	0.17
	6.00037	0.6047	0.5653	0.5689	0.5988	0.5479	0.5453			6.00037	0.5902	0.5966	0.596	0.3526	0.3615	0.3597				6.00037	0.504	0.509	0.504	0.176	0.172	0.175
	6.08371	0.6027	0.5661	0.5694	0.6036	0.5446	0.5455			6.08371	0.5902	0.5956	0.5977	0.3569	0.3657	0.3623				6.08371	0.509	0.515	0.511	0.181	0.176	0.18
	6.16705	0.5962	0.5691	0.5703	0.6087	0.5402	0.5493			6.16705	0.5902	0.5974	0.5987	0.3584	0.3681	0.3658				6.16705	0.517	0.515	0.512	0.187	0.181	0.185
	6.25039	0.5924	0.572	0.5718	0.6116	0.5443	0.5483			6.25039	0.59	0.5988	0.5981	0.3625	0.3721	0.3695				6.25039	0.52	0.523	0.516	0.193	0.186	0.19
	6.33373	0.5887	0.5739	0.5729	0.6155	0.5487	0.5491			6.33373	0.5885	0.6003	0.6	0.3652	0.375	0.3723				6.33373	0.525	0.528	0.52	0.2	0.192	0.196
	6.41707	0.5856	0.5776	0.5726	0.604	0.5543	0.5554			6.41707	0.5929	0.5994	0.6016	0.368	0.3778	0.375				6.41707	0.531	0.53	0.523	0.208	0.199	0.202
	6.50041	0.5823	0.5776	0.5762	0.6021	0.5599	0.5599			6.50041	0.5924	0.6028	0.6039	0.3705	0.3811	0.3778				6.50041	0.534	0.537	0.53	0.216	0.206	0.21
	6.58374	0.5777	0.5782	0.5737	0.6047	0.5612	0.5619			6.58374	0.5928	0.6039	0.6047	0.373	0.3831	0.3798				6.58374	0.54	0.539	0.534	0.223	0.214	0.217
	6.66708	0.5742	0.5754	0.5775	0.6007	0.5634	0.5638			6.66708	0.5963	0.6059	0.6066	0.3758	0.3861	0.3823				6.66708	0.541	0.547	0.535	0.23	0.221	0.224
	6.75042	0.5705	0.5721	0.5774	0.6012	0.5658	0.5654			6.75042	0.5947	0.6053	0.6035	0.3766	0.3885	0.3826				6.75042	0.543	0.548	0.54	0.238	0.228	0.235
	6.83376	0.567	0.5667	0.5724	0.6002	0.568	0.5668			6.83376	0.5972	0.6059	0.6023	0.3798	0.3917	0.3862				6.83376	0.55	0.55	0.536	0.247	0.237	0.245
	6.9171	0.5631	0.5616	0.5679	0.6001	0.5705	0.5718			6.9171	0.5956	0.607	0.6037	0.3815	0.3931	0.3893				6.9171	0.543	0.553	0.543	0.255	0.247	0.254
	7.00043	0.5594	0.5575	0.5644	0.6053	0.5722	0.5717			7.00043	0.5936	0.6054	0.6017	0.3825	0.3948	0.3911				7.00043	0.556	0.552	0.545	0.263	0.257	0.264
	7.08377	0.5564	0.5519	0.5585	0.6053	0.5711	0.5768			7.08377	0.5943	0.6054	0.6028	0.3843	0.3971	0.3916				7.08377	0.555	0.559	0.544	0.273	0.266	0.276
	7.16711	0.553	0.5464	0.5487	0.6056	0.5688	0.5722			7.16711	0.5974	0.6059	0.6073	0.3848	0.3988	0.3948				7.16711	0.559	0.56	0.543	0.282	0.275	0.286
	7.25045	0.5494	0.5411	0.546	0.6048	0.5689	0.5735			7.25045	0.5947	0.6039	0.612	0.387	0.4017	0.3963				7.25045	0.561	0.562	0.549	0.29	0.287	0.298
	7.33378	0.5468	0.5371	0.5415	0.6033	0.5681	0.5765			7.33378	0.5971	0.6023	0.6093	0.3883	0.4035	0.3986				7.33378	0.561	0.564	0.548	0.3	0.296	0.303
	7.41712	0.5434	0.5327	0.5364	0.6053	0.5698	0.5714			7.41712	0.5969	0.6042	0.6075	0.3898	0.4053	0.3988				7.41712	0.563	0.567	0.551	0.307	0.31	0.31
	7.50046	0.5412	0.5286	0.5321	0.6047	0.5703	0.574			7.50046	0.5989	0.6041	0.6051	0.3911	0.4073	0.4019				7.50046	0.566	0.565	0.555	0.314	0.315	0.316
	7.5838	0.5378	0.5245	0.5276	0.6025	0.5711	0.5753			7.5838	0.5988	0.6039	0.594	0.393	0.4104	0.4042				7.5838	0.566	0.568	0.553	0.318	0.319	0.323
	7.66714	0.5364	0.5206	0.5247	0.5998	0.5707	0.5781			7.66714	0.5943	0.6031	0.5904	0.3936	0.4105	0.4042				7.66714	0.569	0.57	0.555	0.324	0.326	0.327
	7.75047	0.533	0.5168	0.5198	0.5991	0.5729	0.5777			7.75047	0.5945	0.6067	0.5855	0.3938	0.4113	0.4048				7.75047	0.573	0.576	0.561	0.327	0.32	0.325
	7.83381	0.5311	0.5166	0.5147	0.5951	0.5727	0.5759			7.83381	0.5973	0.6112	0.5869	0.396	0.4128	0.4066				7.83381	0.574	0.577	0.561	0.324	0.325	0.326
	7.91716	0.5278	0.5106	0.5131	0.5933	0.5717	0.5817			7.91716	0.5952	0.6114	0.5809	0.3977	0.4143	0.4083				7.91716	0.576	0.578	0.56	0.329	0.327	0.324
	8.00049	0.5244	0.5071	0.5081	0.5924	0.576	0.582			8.00049	0.5937	0.6101	0.5784	0.3988	0.4151	0.4082				8.00049	0.58	0.578	0.564	0.329	0.323	0.326
	8.08384	0.5212	0.5036	0.5082	0.5929	0.5749	0.5821			8.08384	0.5983	0.612	0.5798	0.3996	0.416	0.4094				8.08384	0.583	0.582	0.568	0.328	0.326	0.323
	8.16718	0.5191	0.4999	0.5021	0.5881	0.5687	0.5791			8.16718	0.5979	0.6104	0.58	0.4021	0.4181	0.4108				8.16718	0.584	0.581	0.562	0.331	0.321	0.324
	8.25051	0.5158	0.4969	0.501	0.5886	0.5687	0.5792			8.25051	0.6016	0.6096	0.5816	0.4033	0.4187	0.412				8.25051	0.586	0.584	0.563	0.33	0.325	0.326
	8.33385	0.5126	0.4935	0.4969	0.5842	0.5676	0.5802			8.33385	0.6021	0.6059	0.5828	0.4039	0.4195	0.4132				8.33385	0.586	0.583	0.567	0.328	0.322	0.32
	8.41719	0.5104	0.4901	0.4941	0.5822	0.5638	0.5787			8.41719	0.6005	0.6055	0.586	0.4061	0.4213	0.4144				8.41719	0.589	0.586	0.572	0.329	0.321	0.327
	8.50053	0.5075	0.4862	0.4921	0.5798	0.5681	0.5755			8.50053	0.5975	0.6063	0.5877	0.4073	0.4222	0.415				8.50053	0.589	0.584	0.57	0.33	0.324	0.322
	8.58387	0.5045	0.4826	0.4881	0.5781	0.5599	0.5645			8.58387	0.598	0.6088	0.5925	0.4097	0.4246	0.4177				8.58387	0.59	0.59	0.57	0.331	0.323	0.323
	8.66721	0.5019	0.4794	0.4849	0.5766	0.5588	0.564			8.66721	0.5931	0.6066	0.5932	0.4096	0.4242	0.4171				8.66721	0.592	0.59	0.571	0.328	0.325	0.329
	8.75055	0.4993	0.476	0.4838	0.5781	0.5633	0.5602			8.75055	0.5971	0.6093	0.598	0.4118	0.4256	0.419				8.75055	0.592	0.589	0.573	0.33	0.325	0.327
	8.83389	0.4973	0.4754	0.4794	0.5729	0.5548	0.5565			8.83389	0.5984	0.6094	0.6003	0.4126	0.4264	0.4195				8.83389	0.594	0.592	0.573	0.328	0.323	0.33
	8.91723	0.4937	0.4719	0.4771	0.5712	0.5611	0.5554			8.91723	0.5977	0.6136	0.5986	0.4147	0.4291	0.4212				8.91723	0.593	0.59	0.576	0.33	0.328	0.331
	9.00056	0.4911	0.4699	0.4746	0.5692	0.5577	0.5543			9.00056	0.6008	0.6112	0.5973	0.4169	0.4303	0.4235				9.00056	0.593	0.593	0.578	0.33	0.327	0.33
	9.0839	0.4889	0.4681	0.4712	0.5666	0.5519	0.5517			9.0839	0.6036	0.6067	0.6005	0.4176	0.4312	0.4237				9.0839	0.595	0.594	0.576	0.33	0.33	0.332
	9.16724	0.4861	0.465	0.4693	0.5668	0.5567	0.546			9.16724	0.6067	0.6079	0.6017	0.4187	0.4325	0.4252				9.16724	0.594	0.595	0.578	0.331	0.333	0.335
	9.25058	0.484	0.4609	0.4672	0.5633	0.5454	0.5455			9.25058	0.6075	0.6096	0.6049	0.4207	0.4339	0.4271				9.25058	0.594	0.592	0.575	0.334	0.332	0.34
	9.33392	0.4804	0.4588	0.4638	0.5627	0.551	0.5423			9.33392	0.6082	0.6136	0.6088	0.4221	0.4358	0.4288				9.33392	0.594	0.594	0.578	0.336	0.338	0.342
	9.41726	0.4779	0.4559	0.4619	0.5585	0.5436	0.5387			9.41726	0.6008	0.6141	0.6095	0.4225	0.4361	0.4299				9.41726	0.594	0.598	0.58	0.34	0.34	0.348
	9.5006	0.4732	0.4548	0.4596	0.5594	0.5405	0.5384			9.5006	0.6003	0.6169	0.6129	0.4251	0.4384	0.4321				9.5006	0.595	0.596	0.577	0.342	0.344	0.349
	9.58394	0.4706	0.4522	0.4572	0.5566	0.5423	0.5326			9.58394	0.6007	0.6176	0.6165	0.4253	0.4392	0.4322				9.58394	0.596	0.596	0.577	0.345	0.345	0.353
	9.66728	0.466	0.4497	0.4548	0.5548	0.5347	0.5302			9.66728	0.6048	0.6204	0.616	0.4259	0.44	0.4336				9.66728	0.595	0.596	0.579	0.346	0.347	0.356
	9.75062	0.4635	0.4477	0.452	0.5511	0.5369	0.5316			9.75062	0.6063	0.621	0.6168	0.4261	0.4402	0.4347				9.75062	0.597	0.598	0.576	0.35	0.353	0.362
	9.83396	0.4598	0.4454	0.4499	0.5503	0.531	0.5251			9.83396	0.6073	0.6217	0.6155	0.4278	0.4423	0.4371				9.83396	0.601	0.598	0.576	0.353	0.356	0.365
	9.91729	0.4594	0.444	0.4479	0.5476	0.5298	0.5231			9.91729	0.6115	0.6241	0.6145	0.4282	0.443	0.4382				9.91729	0.602	0.596	0.577	0.356	0.359	0.369
	10.0006	0.4568	0.4412	0.446	0.5457	0.527	0.5202			10.0006	0.6133	0.6243	0.6136	0.4299	0.4453	0.44				10.0006	0.6	0.595	0.577	0.36	0.361	0.372
	10.084	0.4528	0.4392	0.4432	0.5442	0.5247	0.518			10.084	0.6185	0.6257	0.6129	0.4302	0.4461	0.4404				10.084	0.6	0.599	0.577	0.36	0.365	0.376
	10.1673	0.4508	0.4375	0.4415	0.5461	0.5254	0.5191			10.1673	0.6208	0.6272	0.6125	0.4314	0.4473	0.4409				10.1673	0.6	0.596	0.572	0.362	0.366	0.376
	10.2507	0.4526	0.4351	0.4393	0.5431	0.5204	0.5126			10.2507	0.6229	0.6269	0.6145	0.4319	0.4485	0.4418				10.2507	0.599	0.599	0.577	0.363	0.367	0.377
	10.334	0.4508	0.4328	0.4371	0.5384	0.5197	0.5099			10.334	0.6222	0.6261	0.6161	0.433	0.4504	0.4428				10.334	0.598	0.602	0.575	0.364	0.367	0.377
	10.4173	0.4441	0.4312	0.435	0.5373	0.5162	0.5081			10.4173	0.6241	0.6251	0.619	0.4338	0.4511	0.4443				10.4173	0.598	0.6	0.58	0.366	0.369	0.378
	10.5007	0.4404	0.4297	0.4334	0.5349	0.5179	0.5054			10.5007	0.622	0.6233	0.6147	0.4338	0.4512	0.4449				10.5007	0.598	0.611	0.582	0.368	0.37	0.38
	10.584	0.4355	0.4273	0.4312	0.5333	0.5128	0.5031			10.584	0.6217	0.6231	0.6106	0.4354	0.4542	0.447				10.584	0.598	0.615	0.587	0.369	0.371	0.381
	10.6673	0.4343	0.4249	0.4291	0.5322	0.5116	0.5			10.6673	0.6216	0.6236	0.6077	0.4357	0.4547	0.4471				10.6673	0.598	0.608	0.583	0.37	0.371	0.382
	10.7507	0.4327	0.4234	0.4274	0.5297	0.5092	0.4981			10.7507	0.6189	0.6219	0.6032	0.437	0.4566	0.4489				10.7507	0.598	0.602	0.576	0.371	0.373	0.383
	10.834	0.4301	0.4208	0.4252	0.5301	0.5099	0.4981			10.834	0.6191	0.6217	0.5984	0.4378	0.4576	0.4479				10.834	0.599	0.599	0.575	0.371	0.374	0.385
	10.9174	0.43	0.4195	0.4234	0.5281	0.5099	0.4941			10.9174	0.6183	0.6231	0.597	0.4385	0.4578	0.4479				10.9174	0.602	0.595	0.578	0.372	0.375	0.387
	11.0007	0.4294	0.4171	0.4208	0.5247	0.5041	0.4909			11.0007	0.6184	0.6232	0.5934	0.4396	0.4593	0.4484				11.0007	0.61	0.597	0.576	0.373	0.376	0.388
	11.084	0.4264	0.415	0.4188	0.5265	0.505	0.4888			11.084	0.6203	0.6225	0.5918	0.4415	0.4603	0.4493				11.084	0.608	0.596	0.579	0.374	0.377	0.39
	11.1674	0.4233	0.4127	0.4161	0.5221	0.5007	0.4881			11.1674	0.6181	0.6216	0.5877	0.4425	0.4615	0.4504				11.1674	0.613	0.595	0.585	0.375	0.378	0.391
	11.2507	0.4185	0.4103	0.4137	0.5202	0.4987	0.4846			11.2507	0.6247	0.6216	0.5838	0.4425	0.4614	0.4508				11.2507	0.596	0.596	0.586	0.377	0.379	0.393
	11.334	0.4176	0.4083	0.412	0.5173	0.4965	0.4816			11.334	0.6241	0.6157	0.5793	0.4439	0.4616	0.4518				11.334	0.597	0.597	0.576	0.377	0.381	0.395
	11.4174	0.4144	0.4061	0.4096	0.5154	0.4958	0.4796			11.4174	0.6192	0.6124	0.5737	0.4466	0.4638	0.4534				11.4174	0.598	0.599	0.576	0.378	0.383	0.397
	11.5007	0.4128	0.4044	0.408	0.5144	0.4947	0.4772			11.5007	0.6175	0.6099	0.5692	0.4475	0.4643	0.455				11.5007	0.597	0.6	0.58	0.38	0.384	0.398
	11.5841	0.4127	0.4027	0.4055	0.5125	0.4933	0.475			11.5841	0.6146	0.6078	0.5593	0.4484	0.4648	0.4561				11.5841	0.597	0.605	0.582	0.381	0.385	0.4
	11.6674	0.4081	0.4009	0.4029	0.5122	0.4909	0.4727			11.6674	0.6117	0.6063	0.5577	0.4501	0.4664	0.4574				11.6674	0.597	0.598	0.577	0.382	0.386	0.401
	11.7507	0.4051	0.3985	0.4008	0.51	0.4878	0.4708			11.7507	0.6062	0.6026	0.5557	0.4504	0.467	0.4582				11.7507	0.596	0.611	0.573	0.383	0.387	0.403
	11.8341	0.4031	0.3965	0.3999	0.5095	0.4871	0.4691			11.8341	0.6056	0.6022	0.5527	0.4504	0.4671	0.4593				11.8341	0.595	0.607	0.571	0.384	0.388	0.404
	11.9174	0.4024	0.3943	0.3965	0.506	0.4847	0.4666			11.9174	0.6021	0.6005	0.5492	0.4512	0.4681	0.4595				11.9174	0.595	0.603	0.572	0.385	0.389	0.405
	12.0008	0.3992	0.3921	0.3947	0.5078	0.484	0.4645			12.0008	0.5993	0.5999	0.547	0.4522	0.4693	0.4583				12.0008	0.598	0.605	0.572	0.386	0.391	0.407
	12.0841	0.3969	0.3902	0.3923	0.5054	0.4811	0.4621			12.0841	0.5964	0.5959	0.544	0.4523	0.4684	0.4583				12.0841	0.601	0.594	0.573	0.387	0.392	0.408
	12.1674	0.3954	0.3882	0.3904	0.5072	0.4804	0.4597			12.1674	0.5926	0.5926	0.5412	0.4532	0.4704	0.4601				12.1674	0.595	0.604	0.579	0.388	0.393	0.41
	12.2508	0.3941	0.3856	0.3879	0.5004	0.479	0.4579			12.2508	0.5868	0.5865	0.5385	0.4541	0.471	0.4616				12.2508	0.599	0.594	0.581	0.389	0.394	0.411
	12.3341	0.3908	0.3842	0.386	0.5039	0.4773	0.4563			12.3341	0.5835	0.5817	0.5359	0.4533	0.4702	0.4607				12.3341	0.608	0.606	0.576	0.39	0.394	0.412
	12.4175	0.3888	0.3823	0.3836	0.497	0.4746	0.4532			12.4175	0.5802	0.5755	0.5333	0.4539	0.471	0.4618				12.4175	0.598	0.599	0.569	0.391	0.395	0.413
	12.5008	0.3872	0.3794	0.3814	0.4954	0.4737	0.4516			12.5008	0.5748	0.5726	0.5311	0.4556	0.4735	0.4637				12.5008	0.592	0.594	0.571	0.391	0.397	0.414
	12.5841	0.3867	0.3781	0.3793	0.4961	0.4711	0.4493			12.5841	0.571	0.5704	0.5279	0.4562	0.4724	0.462				12.5841	0.592	0.603	0.574	0.391	0.397	0.415
	12.6675	0.383	0.3758	0.3768	0.4921	0.4693	0.4471			12.6675	0.5676	0.5679	0.5258	0.4538	0.4738	0.4629				12.6675	0.599	0.593	0.574	0.392	0.398	0.416
	12.7508	0.3832	0.3742	0.3756	0.4902	0.4693	0.4451			12.7508	0.567	0.5648	0.523	0.432	0.473	0.4624				12.7508	0.593	0.588	0.575	0.393	0.399	0.417
	12.8341	0.3801	0.3717	0.3725	0.4897	0.467	0.4452			12.8341	0.5638	0.5622	0.5204	0.4249	0.4719	0.4611				12.8341	0.591	0.601	0.579	0.394	0.399	0.418
	12.9175	0.3776	0.3705	0.371	0.4879	0.4648	0.441			12.9175	0.5612	0.5594	0.5184	0.4251	0.4723	0.4627				12.9175	0.602	0.598	0.576	0.395	0.4	0.419
	13.0008	0.377	0.3682	0.3686	0.4859	0.4634	0.439			13.0008	0.5596	0.5576	0.5157	0.4321	0.4731	0.4645				13.0008	0.598	0.594	0.572	0.395	0.4	0.42
	13.0842	0.3743	0.3664	0.3664	0.4911	0.4617	0.437			13.0842	0.5562	0.5544	0.5133	0.434	0.4739	0.4642				13.0842	0.596	0.594	0.57	0.396	0.401	0.421
	13.1675	0.3737	0.3641	0.3645	0.4823	0.4604	0.4357			13.1675	0.5543	0.5523	0.5113	0.4347	0.4759	0.4632				13.1675	0.592	0.594	0.565	0.397	0.402	0.421
	13.2508	0.3706	0.3624	0.3623	0.4802	0.4582	0.4329			13.2508	0.5517	0.5496	0.5085	0.4367	0.4773	0.4634				13.2508	0.588	0.59	0.563	0.397	0.402	0.422
	13.3342	0.3686	0.3601	0.3602	0.4782	0.4569	0.4308			13.3342	0.5493	0.5471	0.5062	0.4427	0.4776	0.4618				13.3342	0.591	0.585	0.564	0.397	0.403	0.423
	13.4175	0.3669	0.3587	0.3583	0.477	0.4562	0.4295			13.4175	0.5464	0.5453	0.5046	0.4441	0.479	0.4644				13.4175	0.59	0.593	0.567	0.398	0.403	0.424
	13.5009	0.3652	0.3568	0.3564	0.4752	0.4537	0.4271			13.5009	0.545	0.5431	0.5029	0.4438	0.4787	0.4657				13.5009	0.589	0.593	0.567	0.399	0.403	0.425
	13.5842	0.3643	0.3546	0.3546	0.4736	0.4522	0.4256			13.5842	0.5427	0.541	0.5008	0.4467	0.4799	0.4663				13.5842	0.586	0.586	0.575	0.399	0.404	0.425
	13.6675	0.3629	0.3532	0.3529	0.4714	0.4504	0.4232			13.6675	0.5403	0.5389	0.4989	0.4399	0.4804	0.4635				13.6675	0.594	0.582	0.571	0.399	0.405	0.426
	13.7509	0.3609	0.3519	0.3517	0.47	0.4488	0.4202			13.7509	0.5381	0.5371	0.4972	0.4453	0.4807	0.4526				13.7509	0.589	0.584	0.562	0.4	0.406	0.426
	13.8342	0.3586	0.3496	0.3495	0.4693	0.4482	0.4192			13.8342	0.5365	0.5352	0.4949	0.4483	0.4695	0.4477				13.8342	0.585	0.593	0.558	0.4	0.406	0.427
	13.9176	0.3574	0.348	0.3483	0.4679	0.4454	0.4161			13.9176	0.5343	0.5331	0.4932	0.4464	0.458	0.4545				13.9176	0.581	0.591	0.564	0.401	0.407	0.427
	14.0009	0.3567	0.3467	0.3463	0.4649	0.4439	0.4145			14.0009	0.5325	0.5313	0.4917	0.442	0.4605	0.4528				14.0009	0.599	0.597	0.575	0.401	0.407	0.427
	14.0842	0.3537	0.3452	0.3451	0.4633	0.4423	0.4133			14.0842	0.5302	0.5292	0.4895	0.4458	0.4674	0.4538				14.0842	0.592	0.59	0.57	0.402	0.408	0.427
	14.1676	0.3526	0.3436	0.3431	0.462	0.441	0.4105			14.1676	0.5281	0.5268	0.4879	0.4431	0.4659	0.4684				14.1676	0.588	0.582	0.57	0.402	0.408	0.428
	14.2509	0.3508	0.3419	0.3418	0.46	0.439	0.4089			14.2509	0.5272	0.525	0.4862	0.446	0.4681	0.4691				14.2509	0.58	0.58	0.567	0.402	0.408	0.428
	14.3342	0.3494	0.3407	0.3404	0.459	0.4375	0.4067			14.3342	0.5248	0.523	0.4848	0.4437	0.4711	0.4502				14.3342	0.586	0.589	0.562	0.402	0.408	0.428
	14.4176	0.348	0.3396	0.3388	0.4565	0.4352	0.4042			14.4176	0.5231	0.521	0.4831	0.4432	0.4755	0.4563				14.4176	0.583	0.583	0.559	0.402	0.409	0.428
	14.5009	0.3479	0.3373	0.3373	0.4554	0.4336	0.4018			14.5009	0.5212	0.5193	0.4816	0.4438	0.4752	0.4643				14.5009	0.579	0.58	0.576	0.402	0.409	0.429
	14.5843	0.3451	0.3363	0.336	0.4535	0.4338	0.3999			14.5843	0.5194	0.5173	0.4798	0.4457	0.4802	0.4601				14.5843	0.576	0.576	0.573	0.402	0.41	0.429
	14.6676	0.3435	0.3347	0.3345	0.4518	0.4299	0.3975			14.6676	0.5174	0.5156	0.4788	0.4447	0.4757	0.4613				14.6676	0.592	0.575	0.572	0.403	0.41	0.429
	14.7509	0.3426	0.3334	0.3333	0.4518	0.4286	0.3962			14.7509	0.5159	0.5141	0.4771	0.4475	0.4693	0.4698				14.7509	0.591	0.574	0.576	0.403	0.41	0.429
	14.8343	0.341	0.3323	0.3325	0.4484	0.4268	0.3935			14.8343	0.5146	0.5126	0.4758	0.4465	0.47	0.4653				14.8343	0.588	0.587	0.572	0.402	0.41	0.429
	14.9176	0.3391	0.3309	0.331	0.4469	0.4251	0.3913			14.9176	0.5131	0.5112	0.4746	0.4466	0.4719	0.4631				14.9176	0.59	0.584	0.567	0.402	0.409	0.429
	15.001	0.3378	0.3294	0.3299	0.4453	0.4234	0.3892			15.001	0.5118	0.5096	0.473	0.447	0.471	0.4605				15.001	0.592	0.588	0.552	0.402	0.409	0.429
	15.0843	0.3362	0.3286	0.329	0.4432	0.4218	0.388			15.0843	0.5107	0.5085	0.4715	0.4468	0.4719	0.4663				15.0843	0.588	0.59	0.559	0.402	0.41	0.429
	15.1676	0.3349	0.3273	0.3277	0.4423	0.4196	0.3857			15.1676	0.5103	0.5074	0.4701	0.4464	0.473	0.4594				15.1676	0.591	0.587	0.569	0.402	0.41	0.429
	15.251	0.334	0.3267	0.3272	0.4397	0.418	0.3857			15.251	0.5092	0.5062	0.4687	0.4501	0.4737	0.4656				15.251	0.587	0.587	0.568	0.401	0.41	0.428
	15.3343	0.3327	0.3254	0.3261	0.4386	0.4167	0.383			15.3343	0.5079	0.5048	0.4676	0.4457	0.4723	0.4676				15.3343	0.588	0.582	0.568	0.401	0.41	0.429
	15.4176	0.331	0.3243	0.3246	0.4364	0.4146	0.3798			15.4176	0.5069	0.5036	0.4662	0.4466	0.473	0.4696				15.4176	0.589	0.587	0.565	0.402	0.41	0.429
	15.501	0.3301	0.3233	0.3234	0.4364	0.4131	0.3789			15.501	0.5057	0.5024	0.4647	0.4456	0.4723	0.4633				15.501	0.585	0.577	0.563	0.402	0.41	0.429
	15.5843	0.3281	0.3215	0.3229	0.4339	0.411	0.3779			15.5843	0.5041	0.501	0.4635	0.4453	0.4735	0.4658				15.5843	0.57	0.587	0.561	0.402	0.41	0.429
	15.6677	0.3278	0.3211	0.3214	0.4317	0.4104	0.3729			15.6677	0.5021	0.4994	0.4622	0.4469	0.4732	0.4695				15.6677	0.566	0.583	0.553	0.402	0.41	0.429
	15.751	0.3259	0.3196	0.3201	0.4297	0.408	0.3728			15.751	0.5016	0.4989	0.4609	0.4463	0.4736	0.4663				15.751	0.581	0.576	0.546	0.402	0.41	0.429
	15.8343	0.3242	0.3183	0.319	0.428	0.4063	0.3727			15.8343	0.4999	0.4977	0.4595	0.4477	0.4741	0.4717				15.8343	0.564	0.581	0.55	0.402	0.41	0.429

## Sheet: graphs
		shaking									static									static, taped
	corrected for blank
	Time [s]	Ancestor	Ancestor	Ancestor	pmrB	pmrB	pmrB			Time [s]	Ancestor	Ancestor	Ancestor	pmrB	pmrB	pmrB				Time [s]	Ancestor	Ancestor	Ancestor	pmrB	pmrB	pmrB
	0	0.0126	0.0134	0.012	0.0192	0.0181	0.0206			0	0.0135	0.0165	0.0152	0.0236	0.021	0.0237				0	0.004	0.004	0.005	0.009	0.007	0.005
	0.0833381	0.015	0.0151	0.0149	0.0221	0.021	0.0225			0.0833381	0.0145	0.0171	0.0171	0.0247	0.0222	0.0253				0.0833381	0.004	0.004	0.005	0.008	0.006	0.007
	0.166676	0.0156	0.0167	0.0161	0.0222	0.0202	0.0247			0.166676	0.017	0.0185	0.0179	0.026	0.0232	0.0263				0.166676	0.004	0.005	0.005	0.008	0.007	0.008
	0.250017	0.017	0.0172	0.0174	0.0245	0.0216	0.0272			0.250017	0.0178	0.0196	0.0181	0.027	0.0241	0.0273				0.250017	0.003	0.005	0.005	0.008	0.008	0.009
	0.333354	0.0182	0.0181	0.0182	0.0247	0.0233	0.0315			0.333354	0.0194	0.0203	0.0187	0.0283	0.0249	0.028				0.333354	0.004	0.005	0.006	0.01	0.009	0.01
	0.416692	0.0193	0.0194	0.0195	0.0266	0.0253	0.0323			0.416692	0.0194	0.0209	0.0219	0.03	0.0264	0.0299				0.416692	0.005	0.005	0.007	0.011	0.011	0.01
	0.500032	0.0211	0.0212	0.0205	0.0282	0.0275	0.0335			0.500032	0.0201	0.023	0.0227	0.0313	0.0277	0.0308				0.500032	0.006	0.007	0.008	0.012	0.011	0.011
	0.583371	0.0222	0.0234	0.0227	0.0281	0.0271	0.0328			0.583371	0.0228	0.0241	0.0247	0.0321	0.0297	0.0316				0.583371	0.009	0.008	0.01	0.013	0.011	0.012
	0.666709	0.0239	0.0251	0.0245	0.0283	0.0279	0.0339			0.666709	0.0234	0.0274	0.0271	0.0327	0.0308	0.0336				0.666709	0.012	0.011	0.012	0.013	0.012	0.012
	0.750048	0.0259	0.0269	0.0258	0.0298	0.0277	0.0332			0.750048	0.0267	0.0306	0.0292	0.0339	0.0316	0.0348				0.750048	0.014	0.014	0.015	0.013	0.012	0.013
	0.833387	0.0281	0.0291	0.0276	0.0304	0.029	0.0352			0.833387	0.0292	0.0338	0.0337	0.0357	0.033	0.0362				0.833387	0.017	0.017	0.017	0.015	0.014	0.014
	0.916724	0.0304	0.0312	0.0305	0.0326	0.0308	0.0364			0.916724	0.0334	0.0376	0.0372	0.0362	0.0344	0.0374				0.916724	0.02	0.019	0.019	0.017	0.015	0.016
	1.00006	0.0331	0.0337	0.0327	0.0363	0.0314	0.0388			1.00006	0.0359	0.0387	0.0371	0.0381	0.0359	0.0396				1.00006	0.023	0.022	0.021	0.017	0.016	0.017
	1.08339	0.0359	0.0361	0.0348	0.0373	0.0319	0.0382			1.08339	0.0376	0.0407	0.0385	0.0396	0.0376	0.0413				1.08339	0.029	0.028	0.024	0.019	0.018	0.019
	1.16673	0.0381	0.0383	0.0374	0.0388	0.0361	0.0448			1.16673	0.0389	0.0419	0.0396	0.0417	0.0397	0.0435				1.16673	0.043	0.044	0.033	0.021	0.02	0.021
	1.25007	0.0421	0.0414	0.04	0.0423	0.0385	0.0467			1.25007	0.0423	0.0438	0.0423	0.0443	0.0417	0.0458				1.25007	0.048	0.049	0.048	0.022	0.022	0.022
	1.33341	0.0459	0.0453	0.0439	0.0454	0.0426	0.0514			1.33341	0.0444	0.0481	0.0487	0.0465	0.0441	0.0481				1.33341	0.047	0.049	0.053	0.023	0.022	0.023
	1.41675	0.05	0.0497	0.0488	0.0508	0.0464	0.0544			1.41675	0.0496	0.0555	0.0557	0.0495	0.0469	0.0505				1.41675	0.05	0.052	0.058	0.024	0.023	0.024
	1.50009	0.0547	0.0557	0.0542	0.0554	0.0491	0.0604			1.50009	0.0593	0.065	0.0654	0.0521	0.0498	0.0532				1.50009	0.055	0.057	0.067	0.025	0.025	0.026
	1.58343	0.0597	0.0639	0.0628	0.0612	0.0546	0.0673			1.58343	0.0666	0.0722	0.0695	0.0549	0.0525	0.0558				1.58343	0.06	0.063	0.078	0.027	0.026	0.027
	1.66676	0.0692	0.0733	0.0723	0.0678	0.0608	0.0742			1.66676	0.0741	0.0801	0.076	0.0573	0.0553	0.0591				1.66676	0.065	0.069	0.086	0.028	0.027	0.027
	1.7501	0.0802	0.0834	0.0832	0.0757	0.0674	0.0819			1.7501	0.0819	0.0874	0.0834	0.06	0.0582	0.0613				1.7501	0.072	0.077	0.095	0.029	0.027	0.029
	1.83344	0.0926	0.0953	0.096	0.0845	0.075	0.0902			1.83344	0.0903	0.093	0.0907	0.063	0.0615	0.0642				1.83344	0.081	0.084	0.078	0.03	0.029	0.03
	1.91678	0.1034	0.1053	0.1075	0.0937	0.0834	0.0986			1.91678	0.0995	0.1014	0.0979	0.0661	0.0644	0.0668				1.91678	0.093	0.065	0.071	0.031	0.03	0.031
	2.00012	0.1131	0.1132	0.1162	0.1041	0.0928	0.1076			2.00012	0.1071	0.1088	0.1066	0.0688	0.0672	0.0691				2.00012	0.069	0.119	0.108	0.032	0.031	0.032
	2.08346	0.1217	0.1214	0.1229	0.1159	0.1027	0.1175			2.08346	0.1164	0.118	0.1174	0.0712	0.0702	0.0723				2.08346	0.132	0.125	0.113	0.034	0.032	0.033
	2.1668	0.1306	0.1341	0.1274	0.128	0.1136	0.1274			2.1668	0.1233	0.1256	0.1264	0.0741	0.0734	0.0764				2.1668	0.145	0.128	0.111	0.036	0.034	0.035
	2.25014	0.1343	0.134	0.1352	0.1406	0.1253	0.138			2.25014	0.1323	0.1336	0.1346	0.0777	0.0771	0.0795				2.25014	0.135	0.119	0.109	0.038	0.036	0.036
	2.33347	0.1309	0.1385	0.1357	0.1542	0.1371	0.1486			2.33347	0.14	0.1414	0.1419	0.0814	0.0807	0.0838				2.33347	0.13	0.123	0.116	0.038	0.037	0.037
	2.41681	0.1325	0.1458	0.1442	0.1684	0.1499	0.1603			2.41681	0.1478	0.1489	0.1476	0.0863	0.0854	0.0886				2.41681	0.134	0.129	0.141	0.039	0.038	0.038
	2.50015	0.1401	0.1552	0.1553	0.1832	0.1633	0.1719			2.50015	0.1559	0.1562	0.1542	0.0908	0.0905	0.0931				2.50015	0.144	0.146	0.151	0.04	0.039	0.039
	2.58348	0.1529	0.1721	0.1759	0.2024	0.176	0.1842			2.58348	0.1636	0.1635	0.1621	0.096	0.0961	0.0983				2.58348	0.158	0.17	0.178	0.041	0.04	0.041
	2.66682	0.1561	0.1808	0.1899	0.2142	0.192	0.1986			2.66682	0.1719	0.1716	0.1711	0.1017	0.1017	0.1049				2.66682	0.179	0.192	0.201	0.044	0.042	0.041
	2.75016	0.1589	0.1919	0.2007	0.2253	0.2056	0.2145			2.75016	0.1791	0.1791	0.179	0.1073	0.1081	0.1113				2.75016	0.194	0.194	0.215	0.045	0.042	0.043
	2.8335	0.1714	0.2082	0.2161	0.24	0.2148	0.2243			2.8335	0.1871	0.1871	0.1875	0.113	0.1141	0.1176				2.8335	0.216	0.212	0.223	0.047	0.044	0.045
	2.91684	0.1874	0.2254	0.2348	0.2524	0.2258	0.2353			2.91684	0.1959	0.1958	0.1978	0.1202	0.1214	0.1245				2.91684	0.224	0.215	0.231	0.048	0.045	0.046
	3.00018	0.2055	0.2398	0.2472	0.2653	0.2362	0.2462			3.00018	0.2058	0.2084	0.2093	0.1267	0.1296	0.1328				3.00018	0.224	0.227	0.235	0.05	0.047	0.047
	3.08352	0.2217	0.2565	0.2635	0.279	0.248	0.2584			3.08352	0.2243	0.2277	0.2235	0.134	0.137	0.1397				3.08352	0.236	0.249	0.275	0.051	0.048	0.047
	3.16686	0.2391	0.2728	0.28	0.2924	0.2609	0.2722			3.16686	0.2449	0.246	0.2427	0.1403	0.1442	0.1475				3.16686	0.248	0.265	0.275	0.053	0.05	0.05
	3.2502	0.2557	0.2912	0.2945	0.3057	0.274	0.2862			3.2502	0.2719	0.2689	0.2661	0.1472	0.152	0.1556				3.2502	0.289	0.307	0.306	0.054	0.051	0.052
	3.33354	0.2767	0.3065	0.3118	0.3201	0.2869	0.2988			3.33354	0.2982	0.2957	0.2914	0.1517	0.1583	0.1639				3.33354	0.3	0.331	0.34	0.056	0.052	0.053
	3.41688	0.2957	0.3242	0.3247	0.334	0.299	0.3099			3.41688	0.3233	0.3205	0.3161	0.1577	0.1663	0.1701				3.41688	0.318	0.31	0.325	0.057	0.054	0.054
	3.50022	0.3147	0.3422	0.3433	0.3481	0.3117	0.3225			3.50022	0.345	0.3415	0.3375	0.1638	0.1728	0.1779				3.50022	0.323	0.33	0.336	0.059	0.057	0.056
	3.58355	0.3377	0.3608	0.3574	0.3625	0.3245	0.3346			3.58355	0.3658	0.3611	0.3554	0.1693	0.1797	0.1851				3.58355	0.337	0.344	0.349	0.061	0.059	0.058
	3.66689	0.3604	0.3756	0.3737	0.3763	0.3378	0.347			3.66689	0.3895	0.3834	0.375	0.1748	0.1852	0.1911				3.66689	0.351	0.359	0.359	0.063	0.061	0.06
	3.75023	0.3779	0.3901	0.3837	0.3901	0.3504	0.3591			3.75023	0.4068	0.3992	0.3894	0.1795	0.1909	0.1978				3.75023	0.377	0.376	0.366	0.065	0.063	0.062
	3.83357	0.3951	0.4021	0.3977	0.4032	0.363	0.3708			3.83357	0.4269	0.4207	0.4098	0.1852	0.1974	0.2046				3.83357	0.384	0.375	0.389	0.068	0.066	0.065
	3.91691	0.408	0.411	0.4069	0.4157	0.3744	0.3815			3.91691	0.4394	0.4332	0.4226	0.191	0.2039	0.2117				3.91691	0.401	0.393	0.384	0.071	0.068	0.068
	4.00025	0.423	0.4203	0.4181	0.4277	0.386	0.392			4.00025	0.4539	0.4456	0.4367	0.1964	0.2098	0.2181				4.00025	0.381	0.391	0.394	0.073	0.071	0.071
	4.08359	0.4331	0.4281	0.4263	0.4391	0.3964	0.4019			4.08359	0.4669	0.4595	0.4505	0.2028	0.2156	0.2238				4.08359	0.406	0.395	0.406	0.077	0.074	0.074
	4.16692	0.4429	0.4373	0.4334	0.4498	0.4065	0.4115			4.16692	0.4794	0.4705	0.4622	0.2097	0.2225	0.2307				4.16692	0.406	0.399	0.417	0.08	0.077	0.077
	4.25026	0.4505	0.4441	0.4395	0.46	0.4159	0.4216			4.25026	0.4912	0.481	0.4738	0.2168	0.2285	0.2368				4.25026	0.404	0.426	0.414	0.083	0.081	0.081
	4.3336	0.4586	0.4533	0.4482	0.4693	0.4258	0.4303			4.3336	0.5026	0.4929	0.4839	0.2241	0.2353	0.2425				4.3336	0.426	0.436	0.409	0.087	0.084	0.084
	4.41694	0.474	0.4592	0.455	0.4786	0.4339	0.4388			4.41694	0.5149	0.5051	0.4957	0.2296	0.2408	0.2492				4.41694	0.418	0.458	0.432	0.09	0.088	0.088
	4.50028	0.4906	0.4691	0.462	0.4864	0.4417	0.4443			4.50028	0.5207	0.5136	0.5049	0.2371	0.2471	0.2551				4.50028	0.434	0.423	0.441	0.094	0.091	0.092
	4.58361	0.4997	0.4767	0.4704	0.4928	0.449	0.4509			4.58361	0.5339	0.525	0.5167	0.2446	0.2543	0.262				4.58361	0.421	0.455	0.439	0.098	0.095	0.096
	4.66695	0.5085	0.4844	0.479	0.4988	0.4533	0.4562			4.66695	0.5383	0.5315	0.5229	0.2523	0.2613	0.2684				4.66695	0.427	0.431	0.426	0.103	0.099	0.1
	4.7503	0.5158	0.4913	0.4832	0.5057	0.4586	0.4621			4.7503	0.5466	0.5379	0.5317	0.2589	0.2673	0.2748				4.7503	0.434	0.459	0.434	0.107	0.103	0.104
	4.83364	0.5222	0.4982	0.4944	0.5127	0.4661	0.4688			4.83364	0.5527	0.5435	0.5397	0.2661	0.2739	0.2814				4.83364	0.438	0.439	0.429	0.112	0.107	0.109
	4.91697	0.5284	0.5037	0.5023	0.5177	0.4734	0.4755			4.91697	0.5598	0.5493	0.5475	0.2725	0.2803	0.2853				4.91697	0.433	0.448	0.427	0.117	0.112	0.114
	5.00031	0.5361	0.5115	0.5086	0.5249	0.4801	0.4818			5.00031	0.5647	0.5557	0.5528	0.2803	0.2868	0.2928				5.00031	0.434	0.442	0.431	0.121	0.116	0.119
	5.08365	0.5429	0.514	0.5092	0.5316	0.4871	0.4884			5.08365	0.5655	0.5591	0.5616	0.2873	0.2932	0.2975				5.08365	0.444	0.462	0.456	0.127	0.121	0.124
	5.16699	0.5506	0.5156	0.515	0.539	0.4934	0.4945			5.16699	0.5712	0.5648	0.5675	0.2951	0.3	0.3039				5.16699	0.448	0.45	0.448	0.131	0.126	0.13
	5.25033	0.5533	0.5201	0.5236	0.5456	0.4995	0.5005			5.25033	0.5758	0.5695	0.5722	0.3013	0.3057	0.3102				5.25033	0.45	0.459	0.466	0.136	0.131	0.134
	5.33367	0.5593	0.5268	0.5275	0.5527	0.5055	0.5065			5.33367	0.5753	0.5695	0.5723	0.3085	0.3142	0.3167				5.33367	0.475	0.467	0.461	0.141	0.136	0.139
	5.41701	0.5615	0.532	0.5296	0.5615	0.5115	0.5125			5.41701	0.5771	0.5729	0.5744	0.3154	0.3229	0.3241				5.41701	0.464	0.47	0.462	0.146	0.141	0.144
	5.50035	0.5648	0.5398	0.5396	0.567	0.5175	0.5178			5.50035	0.584	0.5787	0.5806	0.3215	0.3288	0.3295				5.50035	0.469	0.479	0.463	0.15	0.145	0.148
	5.58368	0.5725	0.5496	0.5437	0.5721	0.5236	0.5239			5.58368	0.5856	0.5816	0.5823	0.3282	0.3354	0.3352				5.58368	0.492	0.482	0.473	0.155	0.15	0.153
	5.66702	0.5767	0.5533	0.5527	0.5772	0.5297	0.5294			5.66702	0.5866	0.5841	0.5841	0.3337	0.3409	0.34				5.66702	0.483	0.486	0.476	0.159	0.154	0.157
	5.75036	0.585	0.5558	0.5573	0.5817	0.5364	0.5342			5.75036	0.5873	0.5863	0.5868	0.3395	0.3474	0.3462				5.75036	0.484	0.493	0.484	0.164	0.159	0.162
	5.8337	0.5988	0.5612	0.5631	0.5863	0.5427	0.5387			5.8337	0.5903	0.591	0.592	0.3434	0.3509	0.3491				5.8337	0.499	0.499	0.49	0.168	0.163	0.166
	5.91704	0.6051	0.5641	0.5674	0.5915	0.5461	0.5421			5.91704	0.5927	0.5936	0.591	0.3495	0.3579	0.3557				5.91704	0.497	0.503	0.497	0.172	0.168	0.17
	6.00037	0.6047	0.5653	0.5689	0.5988	0.5479	0.5453			6.00037	0.5902	0.5966	0.596	0.3526	0.3615	0.3597				6.00037	0.504	0.509	0.504	0.176	0.172	0.175
	6.08371	0.6027	0.5661	0.5694	0.6036	0.5446	0.5455			6.08371	0.5902	0.5956	0.5977	0.3569	0.3657	0.3623				6.08371	0.509	0.515	0.511	0.181	0.176	0.18
	6.16705	0.5962	0.5691	0.5703	0.6087	0.5402	0.5493			6.16705	0.5902	0.5974	0.5987	0.3584	0.3681	0.3658				6.16705	0.517	0.515	0.512	0.187	0.181	0.185
	6.25039	0.5924	0.572	0.5718	0.6116	0.5443	0.5483			6.25039	0.59	0.5988	0.5981	0.3625	0.3721	0.3695				6.25039	0.52	0.523	0.516	0.193	0.186	0.19
	6.33373	0.5887	0.5739	0.5729	0.6155	0.5487	0.5491			6.33373	0.5885	0.6003	0.6	0.3652	0.375	0.3723				6.33373	0.525	0.528	0.52	0.2	0.192	0.196
	6.41707	0.5856	0.5776	0.5726	0.604	0.5543	0.5554			6.41707	0.5929	0.5994	0.6016	0.368	0.3778	0.375				6.41707	0.531	0.53	0.523	0.208	0.199	0.202
	6.50041	0.5823	0.5776	0.5762	0.6021	0.5599	0.5599			6.50041	0.5924	0.6028	0.6039	0.3705	0.3811	0.3778				6.50041	0.534	0.537	0.53	0.216	0.206	0.21
	6.58374	0.5777	0.5782	0.5737	0.6047	0.5612	0.5619			6.58374	0.5928	0.6039	0.6047	0.373	0.3831	0.3798				6.58374	0.54	0.539	0.534	0.223	0.214	0.217
	6.66708	0.5742	0.5754	0.5775	0.6007	0.5634	0.5638			6.66708	0.5963	0.6059	0.6066	0.3758	0.3861	0.3823				6.66708	0.541	0.547	0.535	0.23	0.221	0.224
	6.75042	0.5705	0.5721	0.5774	0.6012	0.5658	0.5654			6.75042	0.5947	0.6053	0.6035	0.3766	0.3885	0.3826				6.75042	0.543	0.548	0.54	0.238	0.228	0.235
	6.83376	0.567	0.5667	0.5724	0.6002	0.568	0.5668			6.83376	0.5972	0.6059	0.6023	0.3798	0.3917	0.3862				6.83376	0.55	0.55	0.536	0.247	0.237	0.245
	6.9171	0.5631	0.5616	0.5679	0.6001	0.5705	0.5718			6.9171	0.5956	0.607	0.6037	0.3815	0.3931	0.3893				6.9171	0.543	0.553	0.543	0.255	0.247	0.254
	7.00043	0.5594	0.5575	0.5644	0.6053	0.5722	0.5717			7.00043	0.5936	0.6054	0.6017	0.3825	0.3948	0.3911				7.00043	0.556	0.552	0.545	0.263	0.257	0.264
	7.08377	0.5564	0.5519	0.5585	0.6053	0.5711	0.5768			7.08377	0.5943	0.6054	0.6028	0.3843	0.3971	0.3916				7.08377	0.555	0.559	0.544	0.273	0.266	0.276
	7.16711	0.553	0.5464	0.5487	0.6056	0.5688	0.5722			7.16711	0.5974	0.6059	0.6073	0.3848	0.3988	0.3948				7.16711	0.559	0.56	0.543	0.282	0.275	0.286
	7.25045	0.5494	0.5411	0.546	0.6048	0.5689	0.5735			7.25045	0.5947	0.6039	0.612	0.387	0.4017	0.3963				7.25045	0.561	0.562	0.549	0.29	0.287	0.298
	7.33378	0.5468	0.5371	0.5415	0.6033	0.5681	0.5765			7.33378	0.5971	0.6023	0.6093	0.3883	0.4035	0.3986				7.33378	0.561	0.564	0.548	0.3	0.296	0.303
	7.41712	0.5434	0.5327	0.5364	0.6053	0.5698	0.5714			7.41712	0.5969	0.6042	0.6075	0.3898	0.4053	0.3988				7.41712	0.563	0.567	0.551	0.307	0.31	0.31
	7.50046	0.5412	0.5286	0.5321	0.6047	0.5703	0.574			7.50046	0.5989	0.6041	0.6051	0.3911	0.4073	0.4019				7.50046	0.566	0.565	0.555	0.314	0.315	0.316
	7.5838	0.5378	0.5245	0.5276	0.6025	0.5711	0.5753			7.5838	0.5988	0.6039	0.594	0.393	0.4104	0.4042				7.5838	0.566	0.568	0.553	0.318	0.319	0.323
	7.66714	0.5364	0.5206	0.5247	0.5998	0.5707	0.5781			7.66714	0.5943	0.6031	0.5904	0.3936	0.4105	0.4042				7.66714	0.569	0.57	0.555	0.324	0.326	0.327
	7.75047	0.533	0.5168	0.5198	0.5991	0.5729	0.5777			7.75047	0.5945	0.6067	0.5855	0.3938	0.4113	0.4048				7.75047	0.573	0.576	0.561	0.327	0.32	0.325
	7.83381	0.5311	0.5166	0.5147	0.5951	0.5727	0.5759			7.83381	0.5973	0.6112	0.5869	0.396	0.4128	0.4066				7.83381	0.574	0.577	0.561	0.324	0.325	0.326
	7.91716	0.5278	0.5106	0.5131	0.5933	0.5717	0.5817			7.91716	0.5952	0.6114	0.5809	0.3977	0.4143	0.4083				7.91716	0.576	0.578	0.56	0.329	0.327	0.324
	8.00049	0.5244	0.5071	0.5081	0.5924	0.576	0.582			8.00049	0.5937	0.6101	0.5784	0.3988	0.4151	0.4082				8.00049	0.58	0.578	0.564	0.329	0.323	0.326
	8.08384	0.5212	0.5036	0.5082	0.5929	0.5749	0.5821			8.08384	0.5983	0.612	0.5798	0.3996	0.416	0.4094				8.08384	0.583	0.582	0.568	0.328	0.326	0.323
	8.16718	0.5191	0.4999	0.5021	0.5881	0.5687	0.5791			8.16718	0.5979	0.6104	0.58	0.4021	0.4181	0.4108				8.16718	0.584	0.581	0.562	0.331	0.321	0.324
	8.25051	0.5158	0.4969	0.501	0.5886	0.5687	0.5792			8.25051	0.6016	0.6096	0.5816	0.4033	0.4187	0.412				8.25051	0.586	0.584	0.563	0.33	0.325	0.326
	8.33385	0.5126	0.4935	0.4969	0.5842	0.5676	0.5802			8.33385	0.6021	0.6059	0.5828	0.4039	0.4195	0.4132				8.33385	0.586	0.583	0.567	0.328	0.322	0.32
	8.41719	0.5104	0.4901	0.4941	0.5822	0.5638	0.5787			8.41719	0.6005	0.6055	0.586	0.4061	0.4213	0.4144				8.41719	0.589	0.586	0.572	0.329	0.321	0.327
	8.50053	0.5075	0.4862	0.4921	0.5798	0.5681	0.5755			8.50053	0.5975	0.6063	0.5877	0.4073	0.4222	0.415				8.50053	0.589	0.584	0.57	0.33	0.324	0.322
	8.58387	0.5045	0.4826	0.4881	0.5781	0.5599	0.5645			8.58387	0.598	0.6088	0.5925	0.4097	0.4246	0.4177				8.58387	0.59	0.59	0.57	0.331	0.323	0.323
	8.66721	0.5019	0.4794	0.4849	0.5766	0.5588	0.564			8.66721	0.5931	0.6066	0.5932	0.4096	0.4242	0.4171				8.66721	0.592	0.59	0.571	0.328	0.325	0.329
	8.75055	0.4993	0.476	0.4838	0.5781	0.5633	0.5602			8.75055	0.5971	0.6093	0.598	0.4118	0.4256	0.419				8.75055	0.592	0.589	0.573	0.33	0.325	0.327
	8.83389	0.4973	0.4754	0.4794	0.5729	0.5548	0.5565			8.83389	0.5984	0.6094	0.6003	0.4126	0.4264	0.4195				8.83389	0.594	0.592	0.573	0.328	0.323	0.33
	8.91723	0.4937	0.4719	0.4771	0.5712	0.5611	0.5554			8.91723	0.5977	0.6136	0.5986	0.4147	0.4291	0.4212				8.91723	0.593	0.59	0.576	0.33	0.328	0.331
	9.00056	0.4911	0.4699	0.4746	0.5692	0.5577	0.5543			9.00056	0.6008	0.6112	0.5973	0.4169	0.4303	0.4235				9.00056	0.593	0.593	0.578	0.33	0.327	0.33
	9.0839	0.4889	0.4681	0.4712	0.5666	0.5519	0.5517			9.0839	0.6036	0.6067	0.6005	0.4176	0.4312	0.4237				9.0839	0.595	0.594	0.576	0.33	0.33	0.332
	9.16724	0.4861	0.465	0.4693	0.5668	0.5567	0.546			9.16724	0.6067	0.6079	0.6017	0.4187	0.4325	0.4252				9.16724	0.594	0.595	0.578	0.331	0.333	0.335
	9.25058	0.484	0.4609	0.4672	0.5633	0.5454	0.5455			9.25058	0.6075	0.6096	0.6049	0.4207	0.4339	0.4271				9.25058	0.594	0.592	0.575	0.334	0.332	0.34
	9.33392	0.4804	0.4588	0.4638	0.5627	0.551	0.5423			9.33392	0.6082	0.6136	0.6088	0.4221	0.4358	0.4288				9.33392	0.594	0.594	0.578	0.336	0.338	0.342
	9.41726	0.4779	0.4559	0.4619	0.5585	0.5436	0.5387			9.41726	0.6008	0.6141	0.6095	0.4225	0.4361	0.4299				9.41726	0.594	0.598	0.58	0.34	0.34	0.348
	9.5006	0.4732	0.4548	0.4596	0.5594	0.5405	0.5384			9.5006	0.6003	0.6169	0.6129	0.4251	0.4384	0.4321				9.5006	0.595	0.596	0.577	0.342	0.344	0.349
	9.58394	0.4706	0.4522	0.4572	0.5566	0.5423	0.5326			9.58394	0.6007	0.6176	0.6165	0.4253	0.4392	0.4322				9.58394	0.596	0.596	0.577	0.345	0.345	0.353
	9.66728	0.466	0.4497	0.4548	0.5548	0.5347	0.5302			9.66728	0.6048	0.6204	0.616	0.4259	0.44	0.4336				9.66728	0.595	0.596	0.579	0.346	0.347	0.356
	9.75062	0.4635	0.4477	0.452	0.5511	0.5369	0.5316			9.75062	0.6063	0.621	0.6168	0.4261	0.4402	0.4347				9.75062	0.597	0.598	0.576	0.35	0.353	0.362
	9.83396	0.4598	0.4454	0.4499	0.5503	0.531	0.5251			9.83396	0.6073	0.6217	0.6155	0.4278	0.4423	0.4371				9.83396	0.601	0.598	0.576	0.353	0.356	0.365
	9.91729	0.4594	0.444	0.4479	0.5476	0.5298	0.5231			9.91729	0.6115	0.6241	0.6145	0.4282	0.443	0.4382				9.91729	0.602	0.596	0.577	0.356	0.359	0.369
	10.0006	0.4568	0.4412	0.446	0.5457	0.527	0.5202			10.0006	0.6133	0.6243	0.6136	0.4299	0.4453	0.44				10.0006	0.6	0.595	0.577	0.36	0.361	0.372
	10.084	0.4528	0.4392	0.4432	0.5442	0.5247	0.518			10.084	0.6185	0.6257	0.6129	0.4302	0.4461	0.4404				10.084	0.6	0.599	0.577	0.36	0.365	0.376
	10.1673	0.4508	0.4375	0.4415	0.5461	0.5254	0.5191			10.1673	0.6208	0.6272	0.6125	0.4314	0.4473	0.4409				10.1673	0.6	0.596	0.572	0.362	0.366	0.376
	10.2507	0.4526	0.4351	0.4393	0.5431	0.5204	0.5126			10.2507	0.6229	0.6269	0.6145	0.4319	0.4485	0.4418				10.2507	0.599	0.599	0.577	0.363	0.367	0.377
	10.334	0.4508	0.4328	0.4371	0.5384	0.5197	0.5099			10.334	0.6222	0.6261	0.6161	0.433	0.4504	0.4428				10.334	0.598	0.602	0.575	0.364	0.367	0.377
	10.4173	0.4441	0.4312	0.435	0.5373	0.5162	0.5081			10.4173	0.6241	0.6251	0.619	0.4338	0.4511	0.4443				10.4173	0.598	0.6	0.58	0.366	0.369	0.378
	10.5007	0.4404	0.4297	0.4334	0.5349	0.5179	0.5054			10.5007	0.622	0.6233	0.6147	0.4338	0.4512	0.4449				10.5007	0.598	0.611	0.582	0.368	0.37	0.38
	10.584	0.4355	0.4273	0.4312	0.5333	0.5128	0.5031			10.584	0.6217	0.6231	0.6106	0.4354	0.4542	0.447				10.584	0.598	0.615	0.587	0.369	0.371	0.381
	10.6673	0.4343	0.4249	0.4291	0.5322	0.5116	0.5			10.6673	0.6216	0.6236	0.6077	0.4357	0.4547	0.4471				10.6673	0.598	0.608	0.583	0.37	0.371	0.382
	10.7507	0.4327	0.4234	0.4274	0.5297	0.5092	0.4981			10.7507	0.6189	0.6219	0.6032	0.437	0.4566	0.4489				10.7507	0.598	0.602	0.576	0.371	0.373	0.383
	10.834	0.4301	0.4208	0.4252	0.5301	0.5099	0.4981			10.834	0.6191	0.6217	0.5984	0.4378	0.4576	0.4479				10.834	0.599	0.599	0.575	0.371	0.374	0.385
	10.9174	0.43	0.4195	0.4234	0.5281	0.5099	0.4941			10.9174	0.6183	0.6231	0.597	0.4385	0.4578	0.4479				10.9174	0.602	0.595	0.578	0.372	0.375	0.387
	11.0007	0.4294	0.4171	0.4208	0.5247	0.5041	0.4909			11.0007	0.6184	0.6232	0.5934	0.4396	0.4593	0.4484				11.0007	0.61	0.597	0.576	0.373	0.376	0.388
	11.084	0.4264	0.415	0.4188	0.5265	0.505	0.4888			11.084	0.6203	0.6225	0.5918	0.4415	0.4603	0.4493				11.084	0.608	0.596	0.579	0.374	0.377	0.39
	11.1674	0.4233	0.4127	0.4161	0.5221	0.5007	0.4881			11.1674	0.6181	0.6216	0.5877	0.4425	0.4615	0.4504				11.1674	0.613	0.595	0.585	0.375	0.378	0.391
	11.2507	0.4185	0.4103	0.4137	0.5202	0.4987	0.4846			11.2507	0.6247	0.6216	0.5838	0.4425	0.4614	0.4508				11.2507	0.596	0.596	0.586	0.377	0.379	0.393
	11.334	0.4176	0.4083	0.412	0.5173	0.4965	0.4816			11.334	0.6241	0.6157	0.5793	0.4439	0.4616	0.4518				11.334	0.597	0.597	0.576	0.377	0.381	0.395
	11.4174	0.4144	0.4061	0.4096	0.5154	0.4958	0.4796			11.4174	0.6192	0.6124	0.5737	0.4466	0.4638	0.4534				11.4174	0.598	0.599	0.576	0.378	0.383	0.397
	11.5007	0.4128	0.4044	0.408	0.5144	0.4947	0.4772			11.5007	0.6175	0.6099	0.5692	0.4475	0.4643	0.455				11.5007	0.597	0.6	0.58	0.38	0.384	0.398
	11.5841	0.4127	0.4027	0.4055	0.5125	0.4933	0.475			11.5841	0.6146	0.6078	0.5593	0.4484	0.4648	0.4561				11.5841	0.597	0.605	0.582	0.381	0.385	0.4
	11.6674	0.4081	0.4009	0.4029	0.5122	0.4909	0.4727			11.6674	0.6117	0.6063	0.5577	0.4501	0.4664	0.4574				11.6674	0.597	0.598	0.577	0.382	0.386	0.401
	11.7507	0.4051	0.3985	0.4008	0.51	0.4878	0.4708			11.7507	0.6062	0.6026	0.5557	0.4504	0.467	0.4582				11.7507	0.596	0.611	0.573	0.383	0.387	0.403
	11.8341	0.4031	0.3965	0.3999	0.5095	0.4871	0.4691			11.8341	0.6056	0.6022	0.5527	0.4504	0.4671	0.4593				11.8341	0.595	0.607	0.571	0.384	0.388	0.404
	11.9174	0.4024	0.3943	0.3965	0.506	0.4847	0.4666			11.9174	0.6021	0.6005	0.5492	0.4512	0.4681	0.4595				11.9174	0.595	0.603	0.572	0.385	0.389	0.405
	12.0008	0.3992	0.3921	0.3947	0.5078	0.484	0.4645			12.0008	0.5993	0.5999	0.547	0.4522	0.4693	0.4583				12.0008	0.598	0.605	0.572	0.386	0.391	0.407
	12.0841	0.3969	0.3902	0.3923	0.5054	0.4811	0.4621			12.0841	0.5964	0.5959	0.544	0.4523	0.4684	0.4583				12.0841	0.601	0.594	0.573	0.387	0.392	0.408
	12.1674	0.3954	0.3882	0.3904	0.5072	0.4804	0.4597			12.1674	0.5926	0.5926	0.5412	0.4532	0.4704	0.4601				12.1674	0.595	0.604	0.579	0.388	0.393	0.41
	12.2508	0.3941	0.3856	0.3879	0.5004	0.479	0.4579			12.2508	0.5868	0.5865	0.5385	0.4541	0.471	0.4616				12.2508	0.599	0.594	0.581	0.389	0.394	0.411
	12.3341	0.3908	0.3842	0.386	0.5039	0.4773	0.4563			12.3341	0.5835	0.5817	0.5359	0.4533	0.4702	0.4607				12.3341	0.608	0.606	0.576	0.39	0.394	0.412
	12.4175	0.3888	0.3823	0.3836	0.497	0.4746	0.4532			12.4175	0.5802	0.5755	0.5333	0.4539	0.471	0.4618				12.4175	0.598	0.599	0.569	0.391	0.395	0.413
	12.5008	0.3872	0.3794	0.3814	0.4954	0.4737	0.4516			12.5008	0.5748	0.5726	0.5311	0.4556	0.4735	0.4637				12.5008	0.592	0.594	0.571	0.391	0.397	0.414
	12.5841	0.3867	0.3781	0.3793	0.4961	0.4711	0.4493			12.5841	0.571	0.5704	0.5279	0.4562	0.4724	0.462				12.5841	0.592	0.603	0.574	0.391	0.397	0.415
	12.6675	0.383	0.3758	0.3768	0.4921	0.4693	0.4471			12.6675	0.5676	0.5679	0.5258	0.4538	0.4738	0.4629				12.6675	0.599	0.593	0.574	0.392	0.398	0.416
	12.7508	0.3832	0.3742	0.3756	0.4902	0.4693	0.4451			12.7508	0.567	0.5648	0.523	0.432	0.473	0.4624				12.7508	0.593	0.588	0.575	0.393	0.399	0.417
	12.8341	0.3801	0.3717	0.3725	0.4897	0.467	0.4452			12.8341	0.5638	0.5622	0.5204	0.4249	0.4719	0.4611				12.8341	0.591	0.601	0.579	0.394	0.399	0.418
	12.9175	0.3776	0.3705	0.371	0.4879	0.4648	0.441			12.9175	0.5612	0.5594	0.5184	0.4251	0.4723	0.4627				12.9175	0.602	0.598	0.576	0.395	0.4	0.419
	13.0008	0.377	0.3682	0.3686	0.4859	0.4634	0.439			13.0008	0.5596	0.5576	0.5157	0.4321	0.4731	0.4645				13.0008	0.598	0.594	0.572	0.395	0.4	0.42
	13.0842	0.3743	0.3664	0.3664	0.4911	0.4617	0.437			13.0842	0.5562	0.5544	0.5133	0.434	0.4739	0.4642				13.0842	0.596	0.594	0.57	0.396	0.401	0.421
	13.1675	0.3737	0.3641	0.3645	0.4823	0.4604	0.4357			13.1675	0.5543	0.5523	0.5113	0.4347	0.4759	0.4632				13.1675	0.592	0.594	0.565	0.397	0.402	0.421
	13.2508	0.3706	0.3624	0.3623	0.4802	0.4582	0.4329			13.2508	0.5517	0.5496	0.5085	0.4367	0.4773	0.4634				13.2508	0.588	0.59	0.563	0.397	0.402	0.422
	13.3342	0.3686	0.3601	0.3602	0.4782	0.4569	0.4308			13.3342	0.5493	0.5471	0.5062	0.4427	0.4776	0.4618				13.3342	0.591	0.585	0.564	0.397	0.403	0.423
	13.4175	0.3669	0.3587	0.3583	0.477	0.4562	0.4295			13.4175	0.5464	0.5453	0.5046	0.4441	0.479	0.4644				13.4175	0.59	0.593	0.567	0.398	0.403	0.424
	13.5009	0.3652	0.3568	0.3564	0.4752	0.4537	0.4271			13.5009	0.545	0.5431	0.5029	0.4438	0.4787	0.4657				13.5009	0.589	0.593	0.567	0.399	0.403	0.425
	13.5842	0.3643	0.3546	0.3546	0.4736	0.4522	0.4256			13.5842	0.5427	0.541	0.5008	0.4467	0.4799	0.4663				13.5842	0.586	0.586	0.575	0.399	0.404	0.425
	13.6675	0.3629	0.3532	0.3529	0.4714	0.4504	0.4232			13.6675	0.5403	0.5389	0.4989	0.4399	0.4804	0.4635				13.6675	0.594	0.582	0.571	0.399	0.405	0.426
	13.7509	0.3609	0.3519	0.3517	0.47	0.4488	0.4202			13.7509	0.5381	0.5371	0.4972	0.4453	0.4807	0.4526				13.7509	0.589	0.584	0.562	0.4	0.406	0.426
	13.8342	0.3586	0.3496	0.3495	0.4693	0.4482	0.4192			13.8342	0.5365	0.5352	0.4949	0.4483	0.4695	0.4477				13.8342	0.585	0.593	0.558	0.4	0.406	0.427
	13.9176	0.3574	0.348	0.3483	0.4679	0.4454	0.4161			13.9176	0.5343	0.5331	0.4932	0.4464	0.458	0.4545				13.9176	0.581	0.591	0.564	0.401	0.407	0.427
	14.0009	0.3567	0.3467	0.3463	0.4649	0.4439	0.4145			14.0009	0.5325	0.5313	0.4917	0.442	0.4605	0.4528				14.0009	0.599	0.597	0.575	0.401	0.407	0.427
	14.0842	0.3537	0.3452	0.3451	0.4633	0.4423	0.4133			14.0842	0.5302	0.5292	0.4895	0.4458	0.4674	0.4538				14.0842	0.592	0.59	0.57	0.402	0.408	0.427
	14.1676	0.3526	0.3436	0.3431	0.462	0.441	0.4105			14.1676	0.5281	0.5268	0.4879	0.4431	0.4659	0.4684				14.1676	0.588	0.582	0.57	0.402	0.408	0.428
	14.2509	0.3508	0.3419	0.3418	0.46	0.439	0.4089			14.2509	0.5272	0.525	0.4862	0.446	0.4681	0.4691				14.2509	0.58	0.58	0.567	0.402	0.408	0.428
	14.3342	0.3494	0.3407	0.3404	0.459	0.4375	0.4067			14.3342	0.5248	0.523	0.4848	0.4437	0.4711	0.4502				14.3342	0.586	0.589	0.562	0.402	0.408	0.428
	14.4176	0.348	0.3396	0.3388	0.4565	0.4352	0.4042			14.4176	0.5231	0.521	0.4831	0.4432	0.4755	0.4563				14.4176	0.583	0.583	0.559	0.402	0.409	0.428
	14.5009	0.3479	0.3373	0.3373	0.4554	0.4336	0.4018			14.5009	0.5212	0.5193	0.4816	0.4438	0.4752	0.4643				14.5009	0.579	0.58	0.576	0.402	0.409	0.429
	14.5843	0.3451	0.3363	0.336	0.4535	0.4338	0.3999			14.5843	0.5194	0.5173	0.4798	0.4457	0.4802	0.4601				14.5843	0.576	0.576	0.573	0.402	0.41	0.429
	14.6676	0.3435	0.3347	0.3345	0.4518	0.4299	0.3975			14.6676	0.5174	0.5156	0.4788	0.4447	0.4757	0.4613				14.6676	0.592	0.575	0.572	0.403	0.41	0.429
	14.7509	0.3426	0.3334	0.3333	0.4518	0.4286	0.3962			14.7509	0.5159	0.5141	0.4771	0.4475	0.4693	0.4698				14.7509	0.591	0.574	0.576	0.403	0.41	0.429
	14.8343	0.341	0.3323	0.3325	0.4484	0.4268	0.3935			14.8343	0.5146	0.5126	0.4758	0.4465	0.47	0.4653				14.8343	0.588	0.587	0.572	0.402	0.41	0.429
	14.9176	0.3391	0.3309	0.331	0.4469	0.4251	0.3913			14.9176	0.5131	0.5112	0.4746	0.4466	0.4719	0.4631				14.9176	0.59	0.584	0.567	0.402	0.409	0.429
	15.001	0.3378	0.3294	0.3299	0.4453	0.4234	0.3892			15.001	0.5118	0.5096	0.473	0.447	0.471	0.4605				15.001	0.592	0.588	0.552	0.402	0.409	0.429
	15.0843	0.3362	0.3286	0.329	0.4432	0.4218	0.388			15.0843	0.5107	0.5085	0.4715	0.4468	0.4719	0.4663				15.0843	0.588	0.59	0.559	0.402	0.41	0.429
	15.1676	0.3349	0.3273	0.3277	0.4423	0.4196	0.3857			15.1676	0.5103	0.5074	0.4701	0.4464	0.473	0.4594				15.1676	0.591	0.587	0.569	0.402	0.41	0.429
	15.251	0.334	0.3267	0.3272	0.4397	0.418	0.3857			15.251	0.5092	0.5062	0.4687	0.4501	0.4737	0.4656				15.251	0.587	0.587	0.568	0.401	0.41	0.428
	15.3343	0.3327	0.3254	0.3261	0.4386	0.4167	0.383			15.3343	0.5079	0.5048	0.4676	0.4457	0.4723	0.4676				15.3343	0.588	0.582	0.568	0.401	0.41	0.429
	15.4176	0.331	0.3243	0.3246	0.4364	0.4146	0.3798			15.4176	0.5069	0.5036	0.4662	0.4466	0.473	0.4696				15.4176	0.589	0.587	0.565	0.402	0.41	0.429
	15.501	0.3301	0.3233	0.3234	0.4364	0.4131	0.3789			15.501	0.5057	0.5024	0.4647	0.4456	0.4723	0.4633				15.501	0.585	0.577	0.563	0.402	0.41	0.429
	15.5843	0.3281	0.3215	0.3229	0.4339	0.411	0.3779			15.5843	0.5041	0.501	0.4635	0.4453	0.4735	0.4658				15.5843	0.57	0.587	0.561	0.402	0.41	0.429
	15.6677	0.3278	0.3211	0.3214	0.4317	0.4104	0.3729			15.6677	0.5021	0.4994	0.4622	0.4469	0.4732	0.4695				15.6677	0.566	0.583	0.553	0.402	0.41	0.429
	15.751	0.3259	0.3196	0.3201	0.4297	0.408	0.3728			15.751	0.5016	0.4989	0.4609	0.4463	0.4736	0.4663				15.751	0.581	0.576	0.546	0.402	0.41	0.429
	15.8343	0.3242	0.3183	0.319	0.428	0.4063	0.3727			15.8343	0.4999	0.4977	0.4595	0.4477	0.4741	0.4717				15.8343	0.564	0.581	0.55	0.402	0.41	0.429
		shaking									static									static, taped
		Average			Sdev						Average			Sdev						Average			Sdev
	Time [s]	Ancestor	pmrB		Ancestor	pmrB				Time [s]	Ancestor	pmrB		Ancestor	pmrB				Time [s]	Ancestor	pmrB		Ancestor	pmrB
	0	0.0126667	0.0193		0.000702377	0.001253				0	0.0150667	0.0227667		0.00150444	0.0015308				0	0.00433333	0.007		0.00057735	0.002
	0.0833381	0.015	0.0218667		0.0001	0.000776745				0.0833381	0.0162333	0.0240667		0.00150111	0.00164418				0.0833381	0.00433333	0.007		0.00057735	0.001
	0.166676	0.0161333	0.0223667		0.000550757	0.00225462				0.166676	0.0178	0.0251667		0.000754983	0.00170978				0.166676	0.00466667	0.00766667		0.00057735	0.00057735
	0.250017	0.0172	0.0244333		0.0002	0.0028006				0.250017	0.0185	0.0261333		0.000964365	0.0017673				0.250017	0.00433333	0.00833333		0.0011547	0.00057735
	0.333354	0.0181667	0.0265		5.7735e-05	0.00438634				0.333354	0.0194667	0.0270667		0.000802081	0.00188237				0.333354	0.005	0.00966667		0.001	0.00057735
	0.416692	0.0194	0.0280667		0.0001	0.00372335				0.416692	0.0207333	0.0287667		0.00125831	0.0020502				0.416692	0.00566667	0.0106667		0.0011547	0.00057735
	0.500032	0.0209333	0.0297333		0.000378594	0.00328075				0.500032	0.0219333	0.0299333		0.00159478	0.00195021				0.500032	0.007	0.0113333		0.001	0.00057735
	0.583371	0.0227667	0.0293333		0.000602771	0.00304357				0.583371	0.0238667	0.0311333		0.000971253	0.00126623				0.583371	0.009	0.012		0.001	0.001
	0.666709	0.0245	0.0300333		0.0006	0.0033546				0.666709	0.0259667	0.0323667		0.00222785	0.00142945				0.666709	0.0116667	0.0123333		0.00057735	0.00057735
	0.750048	0.0262	0.0302333		0.000608276	0.00277549				0.750048	0.0288333	0.0334333		0.00197569	0.00165025				0.750048	0.0143333	0.0126667		0.00057735	0.00057735
	0.833387	0.0282667	0.0315333		0.000763763	0.00325167				0.833387	0.0322333	0.0349667		0.00262742	0.00172143				0.833387	0.017	0.0143333		0	0.00057735
	0.916724	0.0307	0.0332667		0.00043589	0.0028589				0.916724	0.0360667	0.036		0.00231805	0.00150997				0.916724	0.0193333	0.016		0.00057735	0.001
	1.00006	0.0331667	0.0355		0.000503322	0.00376431				1.00006	0.0372333	0.0378667		0.00140475	0.001861				1.00006	0.022	0.0166667		0.001	0.00057735
	1.08339	0.0356	0.0358		0.0007	0.00340735				1.08339	0.0389333	0.0395		0.00159478	0.00185203				1.08339	0.027	0.0186667		0.00264575	0.00057735
	1.16673	0.0379333	0.0399		0.000472582	0.00445309				1.16673	0.0401333	0.0416333		0.0015695	0.00190088				1.16673	0.04	0.0206667		0.00608276	0.00057735
	1.25007	0.0411667	0.0425		0.00106927	0.00410366				1.25007	0.0428	0.0439333		0.000866025	0.00207445				1.25007	0.0483333	0.022		0.00057735	0
	1.33341	0.0450333	0.0464667		0.00102632	0.00449592				1.33341	0.0470667	0.0462333		0.00232881	0.00201329				1.33341	0.0496667	0.0226667		0.00305505	0.00057735
	1.41675	0.0495	0.0505333		0.0006245	0.00400666				1.41675	0.0536	0.0489667		0.00346554	0.00185831				1.41675	0.0533333	0.0236667		0.00416333	0.00057735
	1.50009	0.0548667	0.0549667		0.000763763	0.00566245				1.50009	0.0632333	0.0517		0.00341223	0.00173494				1.50009	0.0596667	0.0253333		0.0064291	0.00057735
	1.58343	0.0621333	0.0610333		0.00217792	0.00635164				1.58343	0.0694333	0.0544		0.0028006	0.00170587				1.58343	0.067	0.0266667		0.00964365	0.00057735
	1.66676	0.0716	0.0676		0.00213776	0.00670224				1.66676	0.0767333	0.0572333		0.00306649	0.00190088				1.66676	0.0733333	0.0273333		0.0111505	0.00057735
	1.7501	0.0822667	0.075		0.00179258	0.0072753				1.7501	0.0842333	0.0598333		0.00284312	0.00155671				1.7501	0.0813333	0.0283333		0.0120968	0.0011547
	1.83344	0.0946333	0.0832333		0.00179536	0.00767876				1.83344	0.0913333	0.0629		0.00145717	0.00135277				1.83344	0.081	0.0296667		0.003	0.00057735
	1.91678	0.1054	0.0919		0.00205183	0.00775822				1.91678	0.0996	0.0657667		0.00175214	0.00123423				1.91678	0.0763333	0.0306667		0.0147422	0.00057735
	2.00012	0.114167	0.1015		0.00176163	0.00773499				2.00012	0.1075	0.0683667		0.00115326	0.00102144				2.00012	0.0986667	0.0316667		0.0262742	0.00057735
	2.08346	0.122	0.112033		0.000793725	0.0081224				2.08346	0.117267	0.0712333		0.00080829	0.0010504				2.08346	0.123333	0.033		0.00960902	0.001
	2.1668	0.1307	0.123		0.00335112	0.00814616				2.1668	0.1251	0.0746333		0.00160935	0.0015695				2.1668	0.128	0.035		0.017	0.001
	2.25014	0.1345	0.134633		0.0006245	0.00818678				2.25014	0.1335	0.0781		0.00115326	0.001249				2.25014	0.121	0.0366667		0.0131149	0.0011547
	2.33347	0.135033	0.146633		0.00384361	0.00871799				2.33347	0.1411	0.0819667		0.000984886	0.00162583				2.33347	0.123	0.0373333		0.007	0.00057735
	2.41681	0.140833	0.159533		0.00726108	0.0092738				2.41681	0.1481	0.0867667		0.0007	0.00165025				2.41681	0.134667	0.0383333		0.00602771	0.00057735
	2.50015	0.1502	0.1728		0.008747	0.00998048				2.50015	0.155433	0.0914667		0.00107858	0.00142244				2.50015	0.147	0.0393333		0.00360555	0.00057735
	2.58348	0.166967	0.187533		0.0123294	0.013512				2.58348	0.163067	0.0968		0.00083865	0.0013				2.58348	0.168667	0.0406667		0.0100664	0.00057735
	2.66682	0.1756	0.2016		0.0174897	0.0114				2.66682	0.171533	0.102767		0.000404145	0.00184752				2.66682	0.190667	0.0423333		0.0110604	0.00152753
	2.75016	0.183833	0.215133		0.0220366	0.00986526				2.75016	0.179067	0.1089		5.7735e-05	0.0021166				2.75016	0.201	0.0433333		0.0121244	0.00152753
	2.8335	0.198567	0.226367		0.0238563	0.0127265				2.8335	0.187233	0.1149		0.00023094	0.00240208				2.8335	0.217	0.0453333		0.00556776	0.00152753
	2.91684	0.215867	0.237833		0.0250969	0.0134797				2.91684	0.1965	0.122033		0.00112694	0.00221886				2.91684	0.223333	0.0463333		0.00802081	0.00152753
	3.00018	0.230833	0.249233		0.0222491	0.0147852				3.00018	0.207833	0.1297		0.00181751	0.00305123				3.00018	0.228667	0.048		0.00568624	0.00173205
	3.08352	0.247233	0.2618		0.0223878	0.0157772				3.08352	0.225167	0.1369		0.0022301	0.00285132				3.08352	0.253333	0.0486667		0.0198578	0.00208167
	3.16686	0.263967	0.275167		0.021834	0.0159582				3.16686	0.244533	0.144		0.00168028	0.00360416				3.16686	0.262667	0.051		0.0136504	0.00173205
	3.2502	0.280467	0.288633		0.0215119	0.0159895				3.2502	0.268967	0.1516		0.00290057	0.00421426				3.2502	0.300667	0.0523333		0.010116	0.00152753
	3.33354	0.298333	0.301933		0.0189215	0.0168203				3.33354	0.2951	0.157967		0.00343948	0.00610683				3.33354	0.323667	0.0536667		0.0209841	0.00208167
	3.41688	0.314867	0.3143		0.0166007	0.0179101				3.41688	0.319967	0.1647		0.00362951	0.00635295				3.41688	0.317667	0.055		0.00750555	0.00173205
	3.50022	0.3334	0.327433		0.016204	0.0186947				3.50022	0.341333	0.1715		0.00375278	0.00713933				3.50022	0.329667	0.0573333		0.00650641	0.00152753
	3.58355	0.351967	0.340533		0.0124717	0.0196826				3.58355	0.360767	0.178033		0.00520801	0.00803077				3.58355	0.343333	0.0593333		0.00602771	0.00152753
	3.66689	0.3699	0.3537		0.00828191	0.0201055				3.66689	0.382633	0.1837		0.00728034	0.00825288				3.66689	0.356333	0.0613333		0.0046188	0.00152753
	3.75023	0.3839	0.366533		0.00610246	0.0208678				3.75023	0.398467	0.1894		0.00872315	0.00924175				3.75023	0.373	0.0633333		0.00608276	0.00152753
	3.83357	0.3983	0.379		0.00353836	0.0213176				3.83357	0.419133	0.195733		0.00865698	0.0098068				3.83357	0.382667	0.0663333		0.0070946	0.00152753
	3.91691	0.408633	0.390533		0.00212211	0.0220822				3.91691	0.431733	0.2022		0.00849549	0.0104542				3.91691	0.392667	0.069		0.0085049	0.00173205
	4.00025	0.420467	0.4019		0.00245425	0.022544				4.00025	0.4454	0.2081		0.00860174	0.0109494				4.00025	0.388667	0.0716667		0.00680686	0.0011547
	4.08359	0.429167	0.412467		0.00352326	0.0232285				4.08359	0.458967	0.214067		0.008213	0.0105836				4.08359	0.402333	0.075		0.00635085	0.00173205
	4.16692	0.437867	0.4226		0.00477528	0.0236882				4.16692	0.4707	0.220967		0.00860174	0.0105836				4.16692	0.407333	0.078		0.00907377	0.00173205
	4.25026	0.4447	0.4325		0.00552449	0.0239856				4.25026	0.482	0.227367		0.008743	0.0100481				4.25026	0.414667	0.0816667		0.0110151	0.0011547
	4.3336	0.453367	0.4418		0.00520032	0.0239217				4.3336	0.493133	0.233967		0.00935218	0.00927218				4.3336	0.423667	0.085		0.0136504	0.00173205
	4.41694	0.462733	0.450433		0.00998065	0.0245158				4.41694	0.505233	0.239867		0.00960069	0.00983328				4.41694	0.436	0.0886667		0.0202978	0.0011547
	4.50028	0.4739	0.457467		0.0148919	0.0250907				4.50028	0.513067	0.246433		0.00791349	0.0090185				4.50028	0.432667	0.0923333		0.00907377	0.00152753
	4.58361	0.482267	0.464233		0.0154228	0.0247577				4.58361	0.5252	0.253633		0.00860174	0.00871914				4.58361	0.438333	0.0963333		0.0170098	0.00152753
	4.66695	0.490633	0.469433		0.0157068	0.0254736				4.66695	0.5309	0.260667		0.00771751	0.00806866				4.66695	0.428	0.100667		0.00264575	0.00208167
	4.7503	0.496767	0.475467		0.0169736	0.0262413				4.7503	0.538733	0.267		0.00748487	0.00795424				4.7503	0.442333	0.104667		0.0144338	0.00208167
	4.83364	0.504933	0.482533		0.0150736	0.02616				4.83364	0.5453	0.2738		0.00668431	0.00765049				4.83364	0.435333	0.109333		0.00550757	0.00251661
	4.91697	0.511467	0.488867		0.0146814	0.0249925				4.91697	0.5522	0.279367		0.00664304	0.00645084				4.91697	0.436	0.114333		0.0108167	0.00251661
	5.00031	0.518733	0.4956		0.0151097	0.0253888				5.00031	0.557733	0.286633		0.00620511	0.00625167				5.00031	0.435667	0.118667		0.00568624	0.00251661
	5.08365	0.522033	0.502367		0.0182297	0.0253252				5.08365	0.562067	0.292667		0.00322542	0.00512087				5.08365	0.454	0.124		0.00916515	0.003
	5.16699	0.527067	0.508967		0.0203827	0.0260154				5.16699	0.567833	0.299667		0.00321299	0.00440946				5.16699	0.448667	0.129		0.0011547	0.00264575
	5.25033	0.532333	0.5152		0.0182418	0.0263319				5.25033	0.5725	0.305733		0.0031607	0.00445009				5.25033	0.458333	0.133667		0.00802081	0.00251661
	5.33367	0.537867	0.521567		0.0185651	0.0269669				5.33367	0.572367	0.313133		0.00290057	0.00420278				5.33367	0.467667	0.138667		0.00702377	0.00251661
	5.41701	0.541033	0.5285		0.0177652	0.0285832				5.41701	0.5748	0.3208		0.00212838	0.00471487				5.41701	0.465333	0.143667		0.00416333	0.00251661
	5.50035	0.548067	0.5341		0.0144918	0.0284926				5.50035	0.5811	0.3266		0.00268514	0.00443058				5.50035	0.470333	0.147667		0.0080829	0.00251661
	5.58368	0.555267	0.539867		0.0152133	0.0279153				5.58368	0.583167	0.332933		0.0021362	0.00410041				5.58368	0.482333	0.152667		0.00950438	0.00251661
	5.66702	0.5609	0.545433		0.0136865	0.0275111				5.66702	0.584933	0.3382		0.00144338	0.00392301				5.66702	0.481667	0.156667		0.0051316	0.00251661
	5.75036	0.566033	0.550767		0.0164427	0.0268116				5.75036	0.5868	0.344367		0.0005	0.00425715				5.75036	0.487	0.161667		0.00519615	0.00251661
	5.8337	0.574367	0.5559		0.0211812	0.026403				5.8337	0.5911	0.3478		0.0008544	0.00391535				5.8337	0.496	0.165667		0.00519615	0.00251661
	5.91704	0.578867	0.5599		0.0227786	0.0274394				5.91704	0.592433	0.354367		0.00132035	0.00435584				5.91704	0.499	0.17		0.0034641	0.002
	6.00037	0.579633	0.564		0.0217829	0.0301657				6.00037	0.594267	0.357933		0.00353459	0.00470567				6.00037	0.505667	0.174333		0.00288675	0.00208167
	6.08371	0.5794	0.564567		0.0202457	0.0338069				6.08371	0.5945	0.361633		0.00386911	0.00443772				6.08371	0.511667	0.179		0.00305505	0.00264575
	6.16705	0.578533	0.566067		0.0153115	0.0372009				6.16705	0.595433	0.3641		0.00457857	0.00506853				6.16705	0.514667	0.184333		0.00251661	0.00305505
	6.25039	0.578733	0.568067		0.0118361	0.037754				6.25039	0.595633	0.368033		0.00489115	0.00496521				6.25039	0.519667	0.189667		0.00351188	0.00351188
	6.33373	0.5785	0.5711		0.0088476	0.038452				6.33373	0.596267	0.370833		0.0067278	0.00506195				6.33373	0.524333	0.196		0.00404145	0.004
	6.41707	0.5786	0.571233		0.00655744	0.0283821				6.41707	0.597967	0.3736		0.00452364	0.00504777				6.41707	0.528	0.203		0.0043589	0.00458258
	6.50041	0.5787	0.573967		0.00319531	0.0243642				6.50041	0.5997	0.376467		0.00634586	0.00542433				6.50041	0.533667	0.210667		0.00351188	0.00503322
	6.58374	0.576533	0.575933		0.00246644	0.0249151				6.58374	0.600467	0.378633		0.00665157	0.00515008				6.58374	0.537667	0.218		0.00321455	0.00458258
	6.66708	0.5757	0.575967		0.00167033	0.0214206				6.66708	0.602933	0.3814		0.00575529	0.00520865				6.66708	0.541	0.225		0.006	0.00458258
	6.75042	0.573333	0.577467		0.00361156	0.0205546				6.75042	0.601167	0.382567		0.00567215	0.00595007				6.75042	0.543667	0.233667		0.00404145	0.0051316
	6.83376	0.5687	0.578333		0.0032078	0.0189466				6.83376	0.6018	0.3859		0.0043715	0.00595567				6.83376	0.545333	0.243		0.0080829	0.0052915
	6.9171	0.5642	0.5808		0.0032909	0.0167269				6.9171	0.6021	0.387967		0.005866	0.00591383				6.9171	0.546333	0.252		0.0057735	0.0043589
	7.00043	0.560433	0.583067		0.00356417	0.0192563				7.00043	0.600233	0.389467		0.00603517	0.00631057				7.00043	0.551	0.261333		0.00556776	0.00378594
	7.08377	0.5556	0.5844		0.00337194	0.0183229				7.08377	0.600833	0.391		0.00580546	0.00642106				7.08377	0.552667	0.271667		0.00776745	0.0051316
	7.16711	0.549367	0.5822		0.00335012	0.0203362				7.16711	0.603533	0.3928		0.00535755	0.0072111				7.16711	0.554	0.281		0.00953939	0.00556776
	7.25045	0.5455	0.5824		0.00417253	0.0195348				7.25045	0.603533	0.395		0.00865583	0.00743572				7.25045	0.557333	0.291667		0.00723418	0.00568624
	7.33378	0.5418	0.582633		0.00485695	0.0183841				7.33378	0.6029	0.3968		0.00612209	0.00775822				7.33378	0.557667	0.299667		0.0085049	0.00351188
	7.41712	0.5375	0.582167		0.00543415	0.02005				7.41712	0.602867	0.397967		0.00542433	0.00778353				7.41712	0.560333	0.309		0.00832666	0.00173205
	7.50046	0.533967	0.583		0.0065041	0.0188836				7.50046	0.6027	0.4001		0.00332866	0.00824864				7.50046	0.562	0.315		0.00608276	0.001
	7.5838	0.529967	0.582967		0.00695869	0.0170462				7.5838	0.5989	0.402533		0.00495076	0.00881892				7.5838	0.562333	0.32		0.00814453	0.00264575
	7.66714	0.527233	0.582867		0.00819898	0.0151243				7.66714	0.595933	0.402767		0.00650564	0.00854069				7.66714	0.564667	0.325667		0.0083865	0.00152753
	7.75047	0.5232	0.583233		0.00861858	0.013949				7.75047	0.595567	0.4033		0.0106402	0.0088459				7.75047	0.57	0.324		0.00793725	0.00360555
	7.83381	0.5208	0.581233		0.00897051	0.012115				7.83381	0.598467	0.405133		0.0121919	0.00849549				7.83381	0.570667	0.325		0.0085049	0.001
	7.91716	0.517167	0.582233		0.00929319	0.0108099				7.91716	0.595833	0.406767		0.0152599	0.00840555				7.91716	0.571333	0.326667		0.00986577	0.00251661
	8.00049	0.5132	0.583467		0.00971236	0.00829779				8.00049	0.594067	0.407367		0.0158532	0.00818189				8.00049	0.574	0.326		0.0087178	0.003
	8.08384	0.511	0.5833		0.00912798	0.0090598				8.08384	0.5967	0.408333		0.0161595	0.00825187				8.08384	0.577667	0.325667		0.0083865	0.00251661
	8.16718	0.507033	0.578633		0.0105078	0.00970842				8.16718	0.5961	0.410333		0.0152797	0.0080102				8.16718	0.575667	0.325333		0.0119304	0.0051316
	8.25051	0.504567	0.578833		0.009942	0.00995507				8.25051	0.5976	0.411333		0.0144222	0.00772161				8.25051	0.577667	0.327		0.012741	0.00264575
	8.33385	0.501	0.577333		0.0101887	0.00866333				8.33385	0.596933	0.4122		0.0123864	0.00784793				8.33385	0.578667	0.323333		0.0102144	0.00416333
	8.41719	0.4982	0.5749		0.0107531	0.00977088				8.41719	0.597333	0.413933		0.0101283	0.00761074				8.41719	0.582333	0.325667		0.00907377	0.00416333
	8.50053	0.495267	0.574467		0.0109974	0.00591805				8.50053	0.597167	0.414833		0.00930448	0.0074514				8.50053	0.581	0.325333		0.00984886	0.00416333
	8.58387	0.491733	0.5675		0.0113931	0.00946361				8.58387	0.599767	0.417333		0.00829237	0.00745676				8.58387	0.583333	0.325667		0.011547	0.0046188
	8.66721	0.488733	0.566467		0.0117296	0.00915278				8.66721	0.597633	0.416967		0.00776552	0.00730091				8.66721	0.584333	0.327333		0.0115902	0.00208167
	8.75055	0.486367	0.5672		0.0118602	0.00956609				8.75055	0.601467	0.4188		0.00679877	0.00690217				8.75055	0.584667	0.327333		0.0102144	0.00251661
	8.83389	0.484033	0.5614		0.011662	0.0099955				8.83389	0.6027	0.4195		0.00587963	0.0069				8.83389	0.586333	0.327		0.0115902	0.00360555
	8.91723	0.4809	0.562567		0.011386	0.00800146				8.91723	0.6033	0.421667		0.00893141	0.00721133				8.91723	0.586333	0.329667		0.00907377	0.00152753
	9.00056	0.478533	0.5604		0.0111339	0.00780833				9.00056	0.6031	0.423567		0.0072298	0.00670025				9.00056	0.588	0.329		0.00866025	0.00173205
	9.0839	0.476067	0.556733		0.0112216	0.00854537				9.0839	0.6036	0.424167		0.0031	0.006812				9.0839	0.588333	0.330667		0.0106927	0.0011547
	9.16724	0.473467	0.5565		0.01115	0.0104014				9.16724	0.605433	0.425467		0.00328836	0.00690386				9.16724	0.589	0.333		0.00953939	0.002
	9.25058	0.4707	0.5514		0.0119411	0.0103058				9.25058	0.607333	0.427233		0.00235443	0.00660101				9.25058	0.587	0.335333		0.0104403	0.00416333
	9.33392	0.467667	0.552		0.0113072	0.0102367				9.33392	0.6102	0.4289		0.00295973	0.00685055				9.33392	0.588667	0.338667		0.0092376	0.00305505
	9.41726	0.465233	0.546933		0.0113725	0.0103123				9.41726	0.608133	0.4295		0.0067545	0.00680882				9.41726	0.590667	0.342667		0.00945163	0.0046188
	9.5006	0.462533	0.5461		0.00954428	0.0115659				9.5006	0.610033	0.431867		0.00866333	0.00665307				9.5006	0.589333	0.345		0.0106927	0.00360555
	9.58394	0.46	0.543833		0.0095142	0.0120732				9.58394	0.6116	0.432233		0.00945569	0.00695006				9.58394	0.589667	0.347667		0.0109697	0.0046188
	9.66728	0.456833	0.5399		0.00833807	0.0130985				9.66728	0.613733	0.433167		0.00804322	0.00705998				9.66728	0.59	0.349667		0.00953939	0.00550757
	9.75062	0.4544	0.539867		0.00816884	0.0100828				9.75062	0.6147	0.433667		0.00757166	0.00710657				9.75062	0.590333	0.355		0.0124231	0.006245
	9.83396	0.4517	0.535467		0.00736682	0.0131804				9.83396	0.614833	0.435733		0.00722311	0.00734597				9.83396	0.591667	0.358		0.0136504	0.006245
	9.91729	0.450433	0.5335		0.00800646	0.0126621				9.91729	0.6167	0.436467		0.00658179	0.00755072				9.91729	0.591667	0.361333		0.0130512	0.00680686
	10.0006	0.448	0.530967		0.00798999	0.0132047				10.0006	0.617067	0.4384		0.00626605	0.00782368				10.0006	0.590667	0.364333		0.0120968	0.00665833
	10.084	0.445067	0.528967		0.00698952	0.0136111				10.084	0.619033	0.4389		0.00641665	0.00805543				10.084	0.592	0.367		0.013	0.00818535
	10.1673	0.443267	0.5302		0.00682373	0.0141255				10.1673	0.620167	0.439867		0.00737044	0.00800021				10.1673	0.589333	0.368		0.0151438	0.0072111
	10.2507	0.442333	0.525367		0.00913583	0.015845				10.2507	0.621433	0.440733		0.00632877	0.00835125				10.2507	0.591667	0.369		0.0127017	0.0072111
	10.334	0.440233	0.522667		0.00940018	0.0144798				10.334	0.621467	0.442067		0.00504017	0.00872315				10.334	0.591667	0.369333		0.0145717	0.00680686
	10.4173	0.436767	0.520533		0.00662898	0.0150746				10.4173	0.622733	0.443067		0.00327159	0.00871569				10.4173	0.592667	0.371		0.0110151	0.006245
	10.5007	0.4345	0.5194		0.00543415	0.0148071				10.5007	0.62	0.4433		0.00463573	0.00880965				10.5007	0.597	0.372667		0.0145258	0.0064291
	10.584	0.431333	0.5164		0.00410163	0.0154185				10.584	0.618467	0.445533		0.0068486	0.00948543				10.584	0.6	0.373667		0.0141067	0.0064291
	10.6673	0.429433	0.5146		0.00470886	0.0163083				10.6673	0.617633	0.445833		0.00866045	0.00956312				10.6673	0.596333	0.374333		0.0125831	0.00665833
	10.7507	0.427833	0.512333		0.00466512	0.0160313				10.7507	0.614667	0.4475		0.0100431	0.00987472				10.7507	0.592	0.375667		0.014	0.0064291
	10.834	0.425367	0.5127		0.00465224	0.0161827				10.834	0.613067	0.447767		0.0127681	0.00990067				10.834	0.591	0.376667		0.0138564	0.00737111
	10.9174	0.4243	0.5107		0.00530754	0.0170141				10.9174	0.6128	0.448067		0.0138921	0.00965108				10.9174	0.591667	0.378		0.0123423	0.00793725
	11.0007	0.422433	0.506567		0.00631057	0.0170345				11.0007	0.611667	0.4491		0.0160004	0.00986864				11.0007	0.594333	0.379		0.0171561	0.00793725
	11.084	0.420067	0.506767		0.0058046	0.018912					0.611533	0.450367		0.0171249	0.00944528					0.594333	0.380333		0.0145717	0.0085049
	11.1674	0.417367	0.503633		0.00541233	0.0171888					0.609133	0.451467		0.0186441	0.00954481					0.597667	0.381333		0.0141892	0.0085049
	11.2507	0.414167	0.501167		0.00411987	0.0179277					0.610033	0.451567		0.0227715	0.0094733					0.592667	0.383		0.0057735	0.0087178
	11.334	0.412633	0.498467		0.00468224	0.0179311					0.606367	0.452433		0.0238137	0.00886698					0.59	0.384333		0.0121244	0.00945163
	11.4174	0.410033	0.496933		0.00416693	0.0179269					0.601767	0.4546		0.0245431	0.00866256					0.591	0.386		0.013	0.00984886
	11.5007	0.4084	0.495433		0.00421426	0.0186108					0.598867	0.4556		0.0259716	0.00841606					0.592333	0.387333		0.0107858	0.00945163
	11.5841	0.406967	0.4936		0.00515881	0.0187518					0.5939	0.456433		0.0301568	0.00820508					0.594667	0.388667		0.0116762	0.0100167
	11.6674	0.403967	0.491933		0.00371663	0.0197703					0.5919	0.457967		0.0297409	0.00816476					0.590667	0.389667		0.0118462	0.0100167
	11.7507	0.401467	0.489533		0.00335012	0.0196574					0.588167	0.458533		0.0281745	0.00830502					0.593333	0.391		0.0191398	0.010583
	11.8341	0.399833	0.488567		0.00330051	0.0202399					0.586833	0.458933		0.0296092	0.00835604					0.591	0.392		0.0183303	0.010583
	11.9174	0.397733	0.485767		0.00418848	0.0197216					0.583933	0.4596		0.0300906	0.00845044					0.59	0.393		0.0160935	0.010583
	12.0008	0.395333	0.485433		0.00359212	0.0216856					0.582067	0.459933		0.0303701	0.00866622					0.591667	0.394667		0.0173877	0.0109697
	12.0841	0.393133	0.482867		0.00342685	0.021704					0.578767	0.459667		0.0301099	0.00813654					0.589333	0.395667		0.0145717	0.0109697
	12.1674	0.391333	0.482433		0.00368963	0.0238152					0.575467	0.461233		0.0296758	0.00865583					0.592667	0.397		0.0126623	0.0115326
	12.2508	0.3892	0.4791		0.00439659	0.0212502					0.5706	0.462233		0.0277998	0.00846778					0.591333	0.398		0.00929157	0.0115326
	12.3341	0.387	0.479167		0.00341174	0.0238548					0.567033	0.4614		0.0269773	0.00847172					0.596667	0.398667		0.0179258	0.0117189
	12.4175	0.3849	0.474933		0.00343948	0.0219019					0.563	0.462233		0.0258281	0.00855823					0.588667	0.399667		0.0170392	0.0117189
	12.5008	0.382667	0.473567		0.00405134	0.0219003					0.5595	0.464267		0.0246197	0.00896344					0.585667	0.400667		0.012741	0.0119304
	12.5841	0.381367	0.472167		0.00465761	0.0234182					0.556433	0.463533		0.0247124	0.00820813					0.589667	0.401		0.0146401	0.01249
	12.6675	0.378533	0.4695		0.00390043	0.0225007					0.553767	0.4635		0.0242203	0.0100135					0.588667	0.402		0.0130512	0.01249
	12.7508	0.377667	0.4682		0.00484286	0.0225701					0.5516	0.4558		0.0247927	0.0212819					0.585333	0.403		0.00929157	0.01249
	12.8341	0.374767	0.4673		0.00463609	0.0222515					0.5488	0.452633		0.0246081	0.0246173					0.590333	0.403667		0.0110151	0.0126623
	12.9175	0.373033	0.464567		0.00396274	0.0234509					0.546333	0.453367		0.0242077	0.0249458					0.592	0.404667		0.014	0.0126623
	13.0008	0.371267	0.462767		0.00496924	0.0234564					0.5443	0.456567		0.0247885	0.0216207					0.588	0.405		0.014	0.0132288
	13.0842	0.369033	0.463267		0.00456107	0.027084					0.5413	0.457367		0.0242654	0.0208092					0.586667	0.406		0.0144684	0.0132288
	13.1675	0.367433	0.459467		0.00543078	0.023314					0.5393	0.457933		0.0242693	0.0210989					0.583667	0.406667		0.0161967	0.0126623
	13.2508	0.3651	0.4571		0.0047634	0.0236692					0.5366	0.459133		0.024358	0.0206335					0.580333	0.407		0.0150444	0.0132288
	13.3342	0.362967	0.4553		0.00487887	0.0237405					0.5342	0.4607		0.0242736	0.017476					0.58	0.407667		0.0141774	0.0136137
	13.4175	0.3613	0.454233		0.00485386	0.023811					0.5321	0.4625		0.023822	0.0175274					0.583333	0.408333		0.0142244	0.0137961
	13.5009	0.359467	0.452		0.00496924	0.024095					0.530333	0.462733		0.0237769	0.0176381					0.583	0.409		0.014	0.014
	13.5842	0.357833	0.450467		0.0056003	0.0240469					0.528167	0.4643		0.0237155	0.0166901					0.582333	0.409333		0.00635085	0.0137961
	13.6675	0.356333	0.448333		0.00568888	0.0241664					0.526033	0.461267		0.0235086	0.0203422					0.582333	0.41		0.0115036	0.0141774
	13.7509	0.354833	0.446333		0.00525484	0.0249915					0.524133	0.459533		0.0233303	0.0186907					0.578333	0.410667		0.0143643	0.0136137
	13.8342	0.352567	0.445567		0.00522526	0.0251536					0.5222	0.455167		0.0236514	0.0124167					0.578667	0.411		0.0183394	0.0141774
	13.9176	0.351233	0.443133		0.0053426	0.0259743					0.5202	0.452967		0.0233904	0.00595007					0.578667	0.411667		0.0136504	0.0136137
	14.0009	0.3499	0.4411		0.00589237	0.0253164					0.5185	0.451767		0.0232172	0.00929319					0.590333	0.411667		0.0133167	0.0136137
	14.0842	0.348	0.439633		0.0049366	0.0251064					0.5163	0.455667		0.0232149	0.0109203					0.584	0.412333		0.0121655	0.0130512
	14.1676	0.346433	0.437833		0.00534634	0.0258956					0.514267	0.459133		0.0228435	0.0139414					0.58	0.412667		0.00916515	0.0136137
	14.2509	0.344833	0.435967		0.00516753	0.0256847					0.5128	0.461067		0.0230625	0.0130577					0.575667	0.412667		0.00750555	0.0136137
	14.3342	0.3435	0.4344		0.00511175	0.0262874					0.510867	0.455		0.0225923	0.0143168					0.579	0.412667		0.0147986	0.0136137
	14.4176	0.342133	0.431967		0.0050964	0.0262995					0.509067	0.458333		0.0225123	0.0162457					0.575	0.413		0.0138564	0.0134536
	14.5009	0.340833	0.430267		0.00611991	0.026955					0.507367	0.4611		0.0223348	0.0159427					0.578333	0.413333		0.00208167	0.0140119
	14.5843	0.339133	0.429067		0.00516946	0.0271117					0.5055	0.462		0.0222816	0.0173283					0.575	0.413667		0.00173205	0.0138684
	14.6676	0.337567	0.4264		0.00513939	0.0273187					0.503933	0.460567		0.0217847	0.015513					0.579667	0.414		0.0107858	0.0134536
	14.7509	0.336433	0.425533		0.00534072	0.0279266					0.502367	0.4622		0.0219001	0.012733					0.580333	0.414		0.00929157	0.0134536
	14.8343	0.335267	0.4229		0.00496622	0.027657					0.501	0.4606		0.0218467	0.012435					0.582333	0.413667		0.00896289	0.0138684
	14.9176	0.333667	0.4211		0.00470567	0.028015					0.499633	0.460533		0.0217003	0.0128438					0.580333	0.413333		0.0119304	0.0140119
	15.001	0.332367	0.4193		0.00471204	0.0282738					0.498133	0.4595		0.0217939	0.0120312					0.577333	0.413333		0.0220303	0.0140119
	15.0843	0.331267	0.417667		0.00427707	0.0278312					0.4969	0.461667		0.0220245	0.0131759					0.579	0.413667		0.0173494	0.0138684
	15.1676	0.329967	0.415867		0.00427707	0.0284841					0.495933	0.4596		0.0224193	0.0133011					0.582333	0.413667		0.0117189	0.0138684
	15.251	0.3293	0.414467		0.00407799	0.0271728					0.4947	0.463133		0.0225666	0.0119918					0.580667	0.413		0.0109697	0.0137477
	15.3343	0.328067	0.412767		0.00402782	0.0280079					0.493433	0.461867		0.022426	0.0141966					0.579333	0.413333		0.0102632	0.0142945
	15.4176	0.326633	0.410267		0.00378462	0.0285477					0.492233	0.463067		0.0226058	0.0143615					0.580333	0.413667		0.0133167	0.0138684
	15.501	0.3256	0.409467		0.00389744	0.0289217					0.490933	0.4604		0.0227786	0.0135842					0.575	0.413667		0.0111355	0.0138684
	15.5843	0.324167	0.4076		0.00347755	0.0281544					0.489533	0.461533		0.0225987	0.0145761					0.572667	0.413667		0.0132035	0.0138684
	15.6677	0.323433	0.405		0.00378462	0.0297696					0.4879	0.4632		0.0222978	0.0142369					0.567333	0.413667		0.0150444	0.0138684
	15.751	0.321867	0.4035		0.0035019	0.0287157					0.487133	0.462067		0.0227588	0.0141338					0.567667	0.413667		0.0189297	0.0138684
	15.8343	0.3205	0.402333		0.00322335	0.0278626					0.4857	0.4645		0.0227165	0.0145986					0.565	0.413667		0.0155242	0.0138684

## Sheet: growth_rates
		shaking									static									static, taped
	corrected for blank
	Time [s]	Ancestor	Ancestor	Ancestor	pmrB	pmrB	pmrB			Time [s]	Ancestor	Ancestor	Ancestor	pmrB	pmrB	pmrB				Time [s]	Ancestor	Ancestor	Ancestor	pmrB	pmrB	pmrB
	0	0.0126	0.0134	0.012	0.0192	0.0181	0.0206			0	0.0135	0.0165	0.0152	0.0236	0.021	0.0237				0	0.004	0.004	0.005	0.009	0.007	0.005
	0.0833381	0.015	0.0151	0.0149	0.0221	0.021	0.0225			0.0833381	0.0145	0.0171	0.0171	0.0247	0.0222	0.0253				0.0833381	0.004	0.004	0.005	0.008	0.006	0.007
	0.166676	0.0156	0.0167	0.0161	0.0222	0.0202	0.0247			0.166676	0.017	0.0185	0.0179	0.026	0.0232	0.0263				0.166676	0.004	0.005	0.005	0.008	0.007	0.008
	0.250017	0.017	0.0172	0.0174	0.0245	0.0216	0.0272			0.250017	0.0178	0.0196	0.0181	0.027	0.0241	0.0273				0.250017	0.003	0.005	0.005	0.008	0.008	0.009
	0.333354	0.0182	0.0181	0.0182	0.0247	0.0233	0.0315			0.333354	0.0194	0.0203	0.0187	0.0283	0.0249	0.028				0.333354	0.004	0.005	0.006	0.01	0.009	0.01
	0.416692	0.0193	0.0194	0.0195	0.0266	0.0253	0.0323			0.416692	0.0194	0.0209	0.0219	0.03	0.0264	0.0299				0.416692	0.005	0.005	0.007	0.011	0.011	0.01
	0.500032	0.0211	0.0212	0.0205	0.0282	0.0275	0.0335			0.500032	0.0201	0.023	0.0227	0.0313	0.0277	0.0308				0.500032	0.006	0.007	0.008	0.012	0.011	0.011
	0.583371	0.0222	0.0234	0.0227	0.0281	0.0271	0.0328			0.583371	0.0228	0.0241	0.0247	0.0321	0.0297	0.0316				0.583371	0.009	0.008	0.01	0.013	0.011	0.012
	0.666709	0.0239	0.0251	0.0245	0.0283	0.0279	0.0339			0.666709	0.0234	0.0274	0.0271	0.0327	0.0308	0.0336				0.666709	0.012	0.011	0.012	0.013	0.012	0.012
	0.750048	0.0259	0.0269	0.0258	0.0298	0.0277	0.0332			0.750048	0.0267	0.0306	0.0292	0.0339	0.0316	0.0348				0.750048	0.014	0.014	0.015	0.013	0.012	0.013
	0.833387	0.0281	0.0291	0.0276	0.0304	0.029	0.0352			0.833387	0.0292	0.0338	0.0337	0.0357	0.033	0.0362				0.833387	0.017	0.017	0.017	0.015	0.014	0.014
	0.916724	0.0304	0.0312	0.0305	0.0326	0.0308	0.0364			0.916724	0.0334	0.0376	0.0372	0.0362	0.0344	0.0374				0.916724	0.02	0.019	0.019	0.017	0.015	0.016
	1.00006	0.0331	0.0337	0.0327	0.0363	0.0314	0.0388			1.00006	0.0359	0.0387	0.0371	0.0381	0.0359	0.0396				1.00006	0.023	0.022	0.021	0.017	0.016	0.017
	1.08339	0.0359	0.0361	0.0348	0.0373	0.0319	0.0382			1.08339	0.0376	0.0407	0.0385	0.0396	0.0376	0.0413				1.08339	0.029	0.028	0.024	0.019	0.018	0.019
	1.16673	0.0381	0.0383	0.0374	0.0388	0.0361	0.0448			1.16673	0.0389	0.0419	0.0396	0.0417	0.0397	0.0435				1.16673	0.043	0.044	0.033	0.021	0.02	0.021
	1.25007	0.0421	0.0414	0.04	0.0423	0.0385	0.0467			1.25007	0.0423	0.0438	0.0423	0.0443	0.0417	0.0458				1.25007	0.048	0.049	0.048	0.022	0.022	0.022
	1.33341	0.0459	0.0453	0.0439	0.0454	0.0426	0.0514			1.33341	0.0444	0.0481	0.0487	0.0465	0.0441	0.0481				1.33341	0.047	0.049	0.053	0.023	0.022	0.023
	1.41675	0.05	0.0497	0.0488	0.0508	0.0464	0.0544			1.41675	0.0496	0.0555	0.0557	0.0495	0.0469	0.0505				1.41675	0.05	0.052	0.058	0.024	0.023	0.024
	1.50009	0.0547	0.0557	0.0542	0.0554	0.0491	0.0604			1.50009	0.0593	0.065	0.0654	0.0521	0.0498	0.0532				1.50009	0.055	0.057	0.067	0.025	0.025	0.026
	1.58343	0.0597	0.0639	0.0628	0.0612	0.0546	0.0673			1.58343	0.0666	0.0722	0.0695	0.0549	0.0525	0.0558				1.58343	0.06	0.063	0.078	0.027	0.026	0.027
	1.66676	0.0692	0.0733	0.0723	0.0678	0.0608	0.0742			1.66676	0.0741	0.0801	0.076	0.0573	0.0553	0.0591				1.66676	0.065	0.069	0.086	0.028	0.027	0.027
	1.7501	0.0802	0.0834	0.0832	0.0757	0.0674	0.0819			1.7501	0.0819	0.0874	0.0834	0.06	0.0582	0.0613				1.7501	0.072	0.077	0.095	0.029	0.027	0.029
	1.83344	0.0926	0.0953	0.096	0.0845	0.075	0.0902			1.83344	0.0903	0.093	0.0907	0.063	0.0615	0.0642				1.83344	0.081	0.084	0.078	0.03	0.029	0.03
	1.91678	0.1034	0.1053	0.1075	0.0937	0.0834	0.0986			1.91678	0.0995	0.1014	0.0979	0.0661	0.0644	0.0668				1.91678	0.093	0.065	0.071	0.031	0.03	0.031
	2.00012	0.1131	0.1132	0.1162	0.1041	0.0928	0.1076			2.00012	0.1071	0.1088	0.1066	0.0688	0.0672	0.0691				2.00012	0.069	0.119	0.108	0.032	0.031	0.032
	2.08346	0.1217	0.1214	0.1229	0.1159	0.1027	0.1175			2.08346	0.1164	0.118	0.1174	0.0712	0.0702	0.0723				2.08346	0.132	0.125	0.113	0.034	0.032	0.033
	2.1668	0.1306	0.1341	0.1274	0.128	0.1136	0.1274			2.1668	0.1233	0.1256	0.1264	0.0741	0.0734	0.0764				2.1668	0.145	0.128	0.111	0.036	0.034	0.035
	2.25014	0.1343	0.134	0.1352	0.1406	0.1253	0.138			2.25014	0.1323	0.1336	0.1346	0.0777	0.0771	0.0795				2.25014	0.135	0.119	0.109	0.038	0.036	0.036
	2.33347	0.1309	0.1385	0.1357	0.1542	0.1371	0.1486			2.33347	0.14	0.1414	0.1419	0.0814	0.0807	0.0838				2.33347	0.13	0.123	0.116	0.038	0.037	0.037
	2.41681	0.1325	0.1458	0.1442	0.1684	0.1499	0.1603			2.41681	0.1478	0.1489	0.1476	0.0863	0.0854	0.0886				2.41681	0.134	0.129	0.141	0.039	0.038	0.038
	2.50015	0.1401	0.1552	0.1553	0.1832	0.1633	0.1719			2.50015	0.1559	0.1562	0.1542	0.0908	0.0905	0.0931				2.50015	0.144	0.146	0.151	0.04	0.039	0.039
	2.58348	0.1529	0.1721	0.1759	0.2024	0.176	0.1842			2.58348	0.1636	0.1635	0.1621	0.096	0.0961	0.0983				2.58348	0.158	0.17	0.178	0.041	0.04	0.041
	2.66682	0.1561	0.1808	0.1899	0.2142	0.192	0.1986			2.66682	0.1719	0.1716	0.1711	0.1017	0.1017	0.1049				2.66682	0.179	0.192	0.201	0.044	0.042	0.041
	2.75016	0.1589	0.1919	0.2007	0.2253	0.2056	0.2145			2.75016	0.1791	0.1791	0.179	0.1073	0.1081	0.1113				2.75016	0.194	0.194	0.215	0.045	0.042	0.043
	2.8335	0.1714	0.2082	0.2161	0.24	0.2148	0.2243			2.8335	0.1871	0.1871	0.1875	0.113	0.1141	0.1176				2.8335	0.216	0.212	0.223	0.047	0.044	0.045
	2.91684	0.1874	0.2254	0.2348	0.2524	0.2258	0.2353			2.91684	0.1959	0.1958	0.1978	0.1202	0.1214	0.1245				2.91684	0.224	0.215	0.231	0.048	0.045	0.046
	3.00018	0.2055	0.2398	0.2472	0.2653	0.2362	0.2462			3.00018	0.2058	0.2084	0.2093	0.1267	0.1296	0.1328				3.00018	0.224	0.227	0.235	0.05	0.047	0.047
	3.08352	0.2217	0.2565	0.2635	0.279	0.248	0.2584			3.08352	0.2243	0.2277	0.2235	0.134	0.137	0.1397				3.08352	0.236	0.249	0.275	0.051	0.048	0.047
	3.16686	0.2391	0.2728	0.28	0.2924	0.2609	0.2722			3.16686	0.2449	0.246	0.2427	0.1403	0.1442	0.1475				3.16686	0.248	0.265	0.275	0.053	0.05	0.05
	3.2502	0.2557	0.2912	0.2945	0.3057	0.274	0.2862			3.2502	0.2719	0.2689	0.2661	0.1472	0.152	0.1556				3.2502	0.289	0.307	0.306	0.054	0.051	0.052
	3.33354	0.2767	0.3065	0.3118	0.3201	0.2869	0.2988			3.33354	0.2982	0.2957	0.2914	0.1517	0.1583	0.1639				3.33354	0.3	0.331	0.34	0.056	0.052	0.053
	3.41688	0.2957	0.3242	0.3247	0.334	0.299	0.3099			3.41688	0.3233	0.3205	0.3161	0.1577	0.1663	0.1701				3.41688	0.318	0.31	0.325	0.057	0.054	0.054
	3.50022	0.3147	0.3422	0.3433	0.3481	0.3117	0.3225			3.50022	0.345	0.3415	0.3375	0.1638	0.1728	0.1779				3.50022	0.323	0.33	0.336	0.059	0.057	0.056
	3.58355	0.3377	0.3608	0.3574	0.3625	0.3245	0.3346			3.58355	0.3658	0.3611	0.3554	0.1693	0.1797	0.1851				3.58355	0.337	0.344	0.349	0.061	0.059	0.058
	3.66689	0.3604	0.3756	0.3737	0.3763	0.3378	0.347			3.66689	0.3895	0.3834	0.375	0.1748	0.1852	0.1911				3.66689	0.351	0.359	0.359	0.063	0.061	0.06
	3.75023	0.3779	0.3901	0.3837	0.3901	0.3504	0.3591			3.75023	0.4068	0.3992	0.3894	0.1795	0.1909	0.1978				3.75023	0.377	0.376	0.366	0.065	0.063	0.062
	3.83357	0.3951	0.4021	0.3977	0.4032	0.363	0.3708			3.83357	0.4269	0.4207	0.4098	0.1852	0.1974	0.2046				3.83357	0.384	0.375	0.389	0.068	0.066	0.065
	3.91691	0.408	0.411	0.4069	0.4157	0.3744	0.3815			3.91691	0.4394	0.4332	0.4226	0.191	0.2039	0.2117				3.91691	0.401	0.393	0.384	0.071	0.068	0.068
	4.00025	0.423	0.4203	0.4181	0.4277	0.386	0.392			4.00025	0.4539	0.4456	0.4367	0.1964	0.2098	0.2181				4.00025	0.381	0.391	0.394	0.073	0.071	0.071
	4.08359	0.4331	0.4281	0.4263	0.4391	0.3964	0.4019			4.08359	0.4669	0.4595	0.4505	0.2028	0.2156	0.2238				4.08359	0.406	0.395	0.406	0.077	0.074	0.074
	4.16692	0.4429	0.4373	0.4334	0.4498	0.4065	0.4115			4.16692	0.4794	0.4705	0.4622	0.2097	0.2225	0.2307				4.16692	0.406	0.399	0.417	0.08	0.077	0.077
	4.25026	0.4505	0.4441	0.4395	0.46	0.4159	0.4216			4.25026	0.4912	0.481	0.4738	0.2168	0.2285	0.2368				4.25026	0.404	0.426	0.414	0.083	0.081	0.081
	4.3336	0.4586	0.4533	0.4482	0.4693	0.4258	0.4303			4.3336	0.5026	0.4929	0.4839	0.2241	0.2353	0.2425				4.3336	0.426	0.436	0.409	0.087	0.084	0.084
	4.41694	0.474	0.4592	0.455	0.4786	0.4339	0.4388			4.41694	0.5149	0.5051	0.4957	0.2296	0.2408	0.2492				4.41694	0.418	0.458	0.432	0.09	0.088	0.088
	4.50028	0.4906	0.4691	0.462	0.4864	0.4417	0.4443			4.50028	0.5207	0.5136	0.5049	0.2371	0.2471	0.2551				4.50028	0.434	0.423	0.441	0.094	0.091	0.092
	4.58361	0.4997	0.4767	0.4704	0.4928	0.449	0.4509			4.58361	0.5339	0.525	0.5167	0.2446	0.2543	0.262				4.58361	0.421	0.455	0.439	0.098	0.095	0.096
	4.66695	0.5085	0.4844	0.479	0.4988	0.4533	0.4562			4.66695	0.5383	0.5315	0.5229	0.2523	0.2613	0.2684				4.66695	0.427	0.431	0.426	0.103	0.099	0.1
	4.7503	0.5158	0.4913	0.4832	0.5057	0.4586	0.4621			4.7503	0.5466	0.5379	0.5317	0.2589	0.2673	0.2748				4.7503	0.434	0.459	0.434	0.107	0.103	0.104
	4.83364	0.5222	0.4982	0.4944	0.5127	0.4661	0.4688			4.83364	0.5527	0.5435	0.5397	0.2661	0.2739	0.2814				4.83364	0.438	0.439	0.429	0.112	0.107	0.109
	4.91697	0.5284	0.5037	0.5023	0.5177	0.4734	0.4755			4.91697	0.5598	0.5493	0.5475	0.2725	0.2803	0.2853				4.91697	0.433	0.448	0.427	0.117	0.112	0.114
	5.00031	0.5361	0.5115	0.5086	0.5249	0.4801	0.4818			5.00031	0.5647	0.5557	0.5528	0.2803	0.2868	0.2928				5.00031	0.434	0.442	0.431	0.121	0.116	0.119
	5.08365	0.5429	0.514	0.5092	0.5316	0.4871	0.4884			5.08365	0.5655	0.5591	0.5616	0.2873	0.2932	0.2975				5.08365	0.444	0.462	0.456	0.127	0.121	0.124
	5.16699	0.5506	0.5156	0.515	0.539	0.4934	0.4945			5.16699	0.5712	0.5648	0.5675	0.2951	0.3	0.3039				5.16699	0.448	0.45	0.448	0.131	0.126	0.13
	5.25033	0.5533	0.5201	0.5236	0.5456	0.4995	0.5005			5.25033	0.5758	0.5695	0.5722	0.3013	0.3057	0.3102				5.25033	0.45	0.459	0.466	0.136	0.131	0.134
	5.33367	0.5593	0.5268	0.5275	0.5527	0.5055	0.5065			5.33367	0.5753	0.5695	0.5723	0.3085	0.3142	0.3167				5.33367	0.475	0.467	0.461	0.141	0.136	0.139
	5.41701	0.5615	0.532	0.5296	0.5615	0.5115	0.5125			5.41701	0.5771	0.5729	0.5744	0.3154	0.3229	0.3241				5.41701	0.464	0.47	0.462	0.146	0.141	0.144
	5.50035	0.5648	0.5398	0.5396	0.567	0.5175	0.5178			5.50035	0.584	0.5787	0.5806	0.3215	0.3288	0.3295				5.50035	0.469	0.479	0.463	0.15	0.145	0.148
	5.58368	0.5725	0.5496	0.5437	0.5721	0.5236	0.5239			5.58368	0.5856	0.5816	0.5823	0.3282	0.3354	0.3352				5.58368	0.492	0.482	0.473	0.155	0.15	0.153
	5.66702	0.5767	0.5533	0.5527	0.5772	0.5297	0.5294			5.66702	0.5866	0.5841	0.5841	0.3337	0.3409	0.34				5.66702	0.483	0.486	0.476	0.159	0.154	0.157
	5.75036	0.585	0.5558	0.5573	0.5817	0.5364	0.5342			5.75036	0.5873	0.5863	0.5868	0.3395	0.3474	0.3462				5.75036	0.484	0.493	0.484	0.164	0.159	0.162
	5.8337	0.5988	0.5612	0.5631	0.5863	0.5427	0.5387			5.8337	0.5903	0.591	0.592	0.3434	0.3509	0.3491				5.8337	0.499	0.499	0.49	0.168	0.163	0.166
	5.91704	0.6051	0.5641	0.5674	0.5915	0.5461	0.5421			5.91704	0.5927	0.5936	0.591	0.3495	0.3579	0.3557				5.91704	0.497	0.503	0.497	0.172	0.168	0.17
	6.00037	0.6047	0.5653	0.5689	0.5988	0.5479	0.5453			6.00037	0.5902	0.5966	0.596	0.3526	0.3615	0.3597				6.00037	0.504	0.509	0.504	0.176	0.172	0.175
	6.08371	0.6027	0.5661	0.5694	0.6036	0.5446	0.5455			6.08371	0.5902	0.5956	0.5977	0.3569	0.3657	0.3623				6.08371	0.509	0.515	0.511	0.181	0.176	0.18
	6.16705	0.5962	0.5691	0.5703	0.6087	0.5402	0.5493			6.16705	0.5902	0.5974	0.5987	0.3584	0.3681	0.3658				6.16705	0.517	0.515	0.512	0.187	0.181	0.185
	6.25039	0.5924	0.572	0.5718	0.6116	0.5443	0.5483			6.25039	0.59	0.5988	0.5981	0.3625	0.3721	0.3695				6.25039	0.52	0.523	0.516	0.193	0.186	0.19
	6.33373	0.5887	0.5739	0.5729	0.6155	0.5487	0.5491			6.33373	0.5885	0.6003	0.6	0.3652	0.375	0.3723				6.33373	0.525	0.528	0.52	0.2	0.192	0.196
	6.41707	0.5856	0.5776	0.5726	0.604	0.5543	0.5554			6.41707	0.5929	0.5994	0.6016	0.368	0.3778	0.375				6.41707	0.531	0.53	0.523	0.208	0.199	0.202
	6.50041	0.5823	0.5776	0.5762	0.6021	0.5599	0.5599			6.50041	0.5924	0.6028	0.6039	0.3705	0.3811	0.3778				6.50041	0.534	0.537	0.53	0.216	0.206	0.21
	6.58374	0.5777	0.5782	0.5737	0.6047	0.5612	0.5619			6.58374	0.5928	0.6039	0.6047	0.373	0.3831	0.3798				6.58374	0.54	0.539	0.534	0.223	0.214	0.217
	6.66708	0.5742	0.5754	0.5775	0.6007	0.5634	0.5638			6.66708	0.5963	0.6059	0.6066	0.3758	0.3861	0.3823				6.66708	0.541	0.547	0.535	0.23	0.221	0.224
	6.75042	0.5705	0.5721	0.5774	0.6012	0.5658	0.5654			6.75042	0.5947	0.6053	0.6035	0.3766	0.3885	0.3826				6.75042	0.543	0.548	0.54	0.238	0.228	0.235
	6.83376	0.567	0.5667	0.5724	0.6002	0.568	0.5668			6.83376	0.5972	0.6059	0.6023	0.3798	0.3917	0.3862				6.83376	0.55	0.55	0.536	0.247	0.237	0.245
	6.9171	0.5631	0.5616	0.5679	0.6001	0.5705	0.5718			6.9171	0.5956	0.607	0.6037	0.3815	0.3931	0.3893				6.9171	0.543	0.553	0.543	0.255	0.247	0.254
	7.00043	0.5594	0.5575	0.5644	0.6053	0.5722	0.5717			7.00043	0.5936	0.6054	0.6017	0.3825	0.3948	0.3911				7.00043	0.556	0.552	0.545	0.263	0.257	0.264
	7.08377	0.5564	0.5519	0.5585	0.6053	0.5711	0.5768			7.08377	0.5943	0.6054	0.6028	0.3843	0.3971	0.3916				7.08377	0.555	0.559	0.544	0.273	0.266	0.276
	7.16711	0.553	0.5464	0.5487	0.6056	0.5688	0.5722			7.16711	0.5974	0.6059	0.6073	0.3848	0.3988	0.3948				7.16711	0.559	0.56	0.543	0.282	0.275	0.286
	7.25045	0.5494	0.5411	0.546	0.6048	0.5689	0.5735			7.25045	0.5947	0.6039	0.612	0.387	0.4017	0.3963				7.25045	0.561	0.562	0.549	0.29	0.287	0.298
	7.33378	0.5468	0.5371	0.5415	0.6033	0.5681	0.5765			7.33378	0.5971	0.6023	0.6093	0.3883	0.4035	0.3986				7.33378	0.561	0.564	0.548	0.3	0.296	0.303
	7.41712	0.5434	0.5327	0.5364	0.6053	0.5698	0.5714			7.41712	0.5969	0.6042	0.6075	0.3898	0.4053	0.3988				7.41712	0.563	0.567	0.551	0.307	0.31	0.31
	7.50046	0.5412	0.5286	0.5321	0.6047	0.5703	0.574			7.50046	0.5989	0.6041	0.6051	0.3911	0.4073	0.4019				7.50046	0.566	0.565	0.555	0.314	0.315	0.316
	7.5838	0.5378	0.5245	0.5276	0.6025	0.5711	0.5753			7.5838	0.5988	0.6039	0.594	0.393	0.4104	0.4042				7.5838	0.566	0.568	0.553	0.318	0.319	0.323
	7.66714	0.5364	0.5206	0.5247	0.5998	0.5707	0.5781			7.66714	0.5943	0.6031	0.5904	0.3936	0.4105	0.4042				7.66714	0.569	0.57	0.555	0.324	0.326	0.327
	7.75047	0.533	0.5168	0.5198	0.5991	0.5729	0.5777			7.75047	0.5945	0.6067	0.5855	0.3938	0.4113	0.4048				7.75047	0.573	0.576	0.561	0.327	0.32	0.325
	7.83381	0.5311	0.5166	0.5147	0.5951	0.5727	0.5759			7.83381	0.5973	0.6112	0.5869	0.396	0.4128	0.4066				7.83381	0.574	0.577	0.561	0.324	0.325	0.326
	7.91716	0.5278	0.5106	0.5131	0.5933	0.5717	0.5817			7.91716	0.5952	0.6114	0.5809	0.3977	0.4143	0.4083				7.91716	0.576	0.578	0.56	0.329	0.327	0.324
	8.00049	0.5244	0.5071	0.5081	0.5924	0.576	0.582			8.00049	0.5937	0.6101	0.5784	0.3988	0.4151	0.4082				8.00049	0.58	0.578	0.564	0.329	0.323	0.326
	8.08384	0.5212	0.5036	0.5082	0.5929	0.5749	0.5821			8.08384	0.5983	0.612	0.5798	0.3996	0.416	0.4094				8.08384	0.583	0.582	0.568	0.328	0.326	0.323
	8.16718	0.5191	0.4999	0.5021	0.5881	0.5687	0.5791			8.16718	0.5979	0.6104	0.58	0.4021	0.4181	0.4108				8.16718	0.584	0.581	0.562	0.331	0.321	0.324
	8.25051	0.5158	0.4969	0.501	0.5886	0.5687	0.5792			8.25051	0.6016	0.6096	0.5816	0.4033	0.4187	0.412				8.25051	0.586	0.584	0.563	0.33	0.325	0.326
	8.33385	0.5126	0.4935	0.4969	0.5842	0.5676	0.5802			8.33385	0.6021	0.6059	0.5828	0.4039	0.4195	0.4132				8.33385	0.586	0.583	0.567	0.328	0.322	0.32
	8.41719	0.5104	0.4901	0.4941	0.5822	0.5638	0.5787			8.41719	0.6005	0.6055	0.586	0.4061	0.4213	0.4144				8.41719	0.589	0.586	0.572	0.329	0.321	0.327
	8.50053	0.5075	0.4862	0.4921	0.5798	0.5681	0.5755			8.50053	0.5975	0.6063	0.5877	0.4073	0.4222	0.415				8.50053	0.589	0.584	0.57	0.33	0.324	0.322
	8.58387	0.5045	0.4826	0.4881	0.5781	0.5599	0.5645			8.58387	0.598	0.6088	0.5925	0.4097	0.4246	0.4177				8.58387	0.59	0.59	0.57	0.331	0.323	0.323
	8.66721	0.5019	0.4794	0.4849	0.5766	0.5588	0.564			8.66721	0.5931	0.6066	0.5932	0.4096	0.4242	0.4171				8.66721	0.592	0.59	0.571	0.328	0.325	0.329
	8.75055	0.4993	0.476	0.4838	0.5781	0.5633	0.5602			8.75055	0.5971	0.6093	0.598	0.4118	0.4256	0.419				8.75055	0.592	0.589	0.573	0.33	0.325	0.327
	8.83389	0.4973	0.4754	0.4794	0.5729	0.5548	0.5565			8.83389	0.5984	0.6094	0.6003	0.4126	0.4264	0.4195				8.83389	0.594	0.592	0.573	0.328	0.323	0.33
	8.91723	0.4937	0.4719	0.4771	0.5712	0.5611	0.5554			8.91723	0.5977	0.6136	0.5986	0.4147	0.4291	0.4212				8.91723	0.593	0.59	0.576	0.33	0.328	0.331
	9.00056	0.4911	0.4699	0.4746	0.5692	0.5577	0.5543			9.00056	0.6008	0.6112	0.5973	0.4169	0.4303	0.4235				9.00056	0.593	0.593	0.578	0.33	0.327	0.33
	9.0839	0.4889	0.4681	0.4712	0.5666	0.5519	0.5517			9.0839	0.6036	0.6067	0.6005	0.4176	0.4312	0.4237				9.0839	0.595	0.594	0.576	0.33	0.33	0.332
	9.16724	0.4861	0.465	0.4693	0.5668	0.5567	0.546			9.16724	0.6067	0.6079	0.6017	0.4187	0.4325	0.4252				9.16724	0.594	0.595	0.578	0.331	0.333	0.335
	9.25058	0.484	0.4609	0.4672	0.5633	0.5454	0.5455			9.25058	0.6075	0.6096	0.6049	0.4207	0.4339	0.4271				9.25058	0.594	0.592	0.575	0.334	0.332	0.34
	9.33392	0.4804	0.4588	0.4638	0.5627	0.551	0.5423			9.33392	0.6082	0.6136	0.6088	0.4221	0.4358	0.4288				9.33392	0.594	0.594	0.578	0.336	0.338	0.342
	9.41726	0.4779	0.4559	0.4619	0.5585	0.5436	0.5387			9.41726	0.6008	0.6141	0.6095	0.4225	0.4361	0.4299				9.41726	0.594	0.598	0.58	0.34	0.34	0.348
	9.5006	0.4732	0.4548	0.4596	0.5594	0.5405	0.5384			9.5006	0.6003	0.6169	0.6129	0.4251	0.4384	0.4321				9.5006	0.595	0.596	0.577	0.342	0.344	0.349
	9.58394	0.4706	0.4522	0.4572	0.5566	0.5423	0.5326			9.58394	0.6007	0.6176	0.6165	0.4253	0.4392	0.4322				9.58394	0.596	0.596	0.577	0.345	0.345	0.353
	9.66728	0.466	0.4497	0.4548	0.5548	0.5347	0.5302			9.66728	0.6048	0.6204	0.616	0.4259	0.44	0.4336				9.66728	0.595	0.596	0.579	0.346	0.347	0.356
	9.75062	0.4635	0.4477	0.452	0.5511	0.5369	0.5316			9.75062	0.6063	0.621	0.6168	0.4261	0.4402	0.4347				9.75062	0.597	0.598	0.576	0.35	0.353	0.362
	9.83396	0.4598	0.4454	0.4499	0.5503	0.531	0.5251			9.83396	0.6073	0.6217	0.6155	0.4278	0.4423	0.4371				9.83396	0.601	0.598	0.576	0.353	0.356	0.365
	9.91729	0.4594	0.444	0.4479	0.5476	0.5298	0.5231			9.91729	0.6115	0.6241	0.6145	0.4282	0.443	0.4382				9.91729	0.602	0.596	0.577	0.356	0.359	0.369
	10.0006	0.4568	0.4412	0.446	0.5457	0.527	0.5202			10.0006	0.6133	0.6243	0.6136	0.4299	0.4453	0.44				10.0006	0.6	0.595	0.577	0.36	0.361	0.372
	10.084	0.4528	0.4392	0.4432	0.5442	0.5247	0.518			10.084	0.6185	0.6257	0.6129	0.4302	0.4461	0.4404				10.084	0.6	0.599	0.577	0.36	0.365	0.376
	10.1673	0.4508	0.4375	0.4415	0.5461	0.5254	0.5191			10.1673	0.6208	0.6272	0.6125	0.4314	0.4473	0.4409				10.1673	0.6	0.596	0.572	0.362	0.366	0.376
	10.2507	0.4526	0.4351	0.4393	0.5431	0.5204	0.5126			10.2507	0.6229	0.6269	0.6145	0.4319	0.4485	0.4418				10.2507	0.599	0.599	0.577	0.363	0.367	0.377
	10.334	0.4508	0.4328	0.4371	0.5384	0.5197	0.5099			10.334	0.6222	0.6261	0.6161	0.433	0.4504	0.4428				10.334	0.598	0.602	0.575	0.364	0.367	0.377
	10.4173	0.4441	0.4312	0.435	0.5373	0.5162	0.5081			10.4173	0.6241	0.6251	0.619	0.4338	0.4511	0.4443				10.4173	0.598	0.6	0.58	0.366	0.369	0.378
	10.5007	0.4404	0.4297	0.4334	0.5349	0.5179	0.5054			10.5007	0.622	0.6233	0.6147	0.4338	0.4512	0.4449				10.5007	0.598	0.611	0.582	0.368	0.37	0.38
	10.584	0.4355	0.4273	0.4312	0.5333	0.5128	0.5031			10.584	0.6217	0.6231	0.6106	0.4354	0.4542	0.447				10.584	0.598	0.615	0.587	0.369	0.371	0.381
	10.6673	0.4343	0.4249	0.4291	0.5322	0.5116	0.5			10.6673	0.6216	0.6236	0.6077	0.4357	0.4547	0.4471				10.6673	0.598	0.608	0.583	0.37	0.371	0.382
	10.7507	0.4327	0.4234	0.4274	0.5297	0.5092	0.4981			10.7507	0.6189	0.6219	0.6032	0.437	0.4566	0.4489				10.7507	0.598	0.602	0.576	0.371	0.373	0.383
	10.834	0.4301	0.4208	0.4252	0.5301	0.5099	0.4981			10.834	0.6191	0.6217	0.5984	0.4378	0.4576	0.4479				10.834	0.599	0.599	0.575	0.371	0.374	0.385
	10.9174	0.43	0.4195	0.4234	0.5281	0.5099	0.4941			10.9174	0.6183	0.6231	0.597	0.4385	0.4578	0.4479				10.9174	0.602	0.595	0.578	0.372	0.375	0.387
	11.0007	0.4294	0.4171	0.4208	0.5247	0.5041	0.4909			11.0007	0.6184	0.6232	0.5934	0.4396	0.4593	0.4484				11.0007	0.61	0.597	0.576	0.373	0.376	0.388
(OD/time(hrs)) slope		0.201938	0.185198	0.180685	0.164703	0.147619	0.146921				0.277386	0.263634	0.249551	0.0808956	0.078061	0.0725425					0.179841	0.1779	0.164263	0.0476943	0.0482837	0.0497558		t-test of slope	p value
r squared		0.983249	0.995022	0.998813	0.999574	0.999462	0.999395				0.997975	0.997685	0.996068	0.997502	0.999151	0.998948					0.988903	0.976086	0.974993	0.976866	0.982959	0.98335		pmrB shaking vs pmrB sealed	0.00282179
Average		0.189273			0.153081						0.263524			0.0771664							0.174001			0.048578				pmrB static vs pmrB sealed	0.00500237
																												pmrB shaking vs pmrB static:	0.00204806
																												ancestor shaking vs pmrB shaking	0.014446
																												ancestor static vs pmrB static	0.0008369
																		pmrB shaking vs pmrB sealed	0.00282179									ancestor sealed vs pmrB sealed	0.00131728
																		pmrB static vs pmrB sealed	0.00500237									ancestor shaking vs ancestor static	0.0023373
																		pmrB shaking vs pmrB static:	0.00204806									ancestor static vs ancestor sealed	0.00163153
																												ancestor shaking vs ancestor sealed:	0.138077
