# Supplementary material for: Experimental evolution of Pseudomonas aeruginosa to colistin in spatially confined microdroplets identifies evolutionary trajectories consistent with adaptation in microaerobic lung environments
Source: mBio. 2023 Oct 17;14(6):e01506-23. doi: 10.1128/mbio.01506-23 (PMC10746239; doi:10.1128/mbio.01506-23)
Supplement: Table S3 — pmrB(L108Q), wbpL(Δ229), and ancestor. [file mbio.01506-23-s0007.xlsx]

## Sheet: Final OD
Method name: Seo_OD600-GFP-RFP (Modified)
Application: SparkControl				V3.1 SP1
Device: Spark				Serial number: 2106004242
Firmware:				ABS:V4.3.2|ABS_MEX:V5.1.1|MTP:V14.2.11|FLUOR:V5.1.4|FLUOR_BOTTOM:V5.0.2|FLUOR_MEM:V5.1.1|FLUOR_MEX:V5.1.1|PODI:V1.11.2
Date:				2023-04-08
Time:				11:47 PM
System				ALN003158W5ZX12
User				ADRICE\ss210
Plate				[COR96fb clear bottom] - Corning 96 Flat Black Cat. No.: 3631
Lid lifter				Lid
Humidity Cassette				No humidity cassette
Smooth mode				Not selected
List of actions in this measurement script:
Plate
	Shaking
	Absorbance					OD600
Name				COR96fb clear bottom
Plate layout
Plate area				A1-H12
Start Time				2023-04-08 23:47:15
Shaking (Linear) Duration [s]				5
Shaking (Linear) Position				Current
Shaking (Linear) Amplitude [mm]				1
Shaking (Linear) Frequency [rpm]				1440
End Time				2023-04-08 23:47:20
Mode	Absorbance
Name	OD600
Measurement wavelength [nm]				600
Number of flashes				25
Settle time [ms]				50
Part of Plate				A1-H12
Start Time				2023-04-08 23:47:20
Temperature [°C]				25.1
	Ancestor	Ancestor	Ancestor	wbpL	wbpL	wbpL	pmrB	pmrB	pmrB	scfm
<>	1	2	3	4	5	6	7	8	9	10			colistin (ug/ml)
A	0.3184	0.3463	0.3675	0.278	0.2398	0.2511	0.4222	0.4122	0.4184	0.0944			0
B	0.3573	0.4131	0.425	0.29	0.3179	0.323	0.4614	0.4692	0.4773	0.0918			0.5
C	0.352	0.544	0.5222	0.3926	0.3992	0.4102	0.5644	0.5404	0.4721	0.0924			1
D	0.355	0.552	0.4271	0.4082	0.3787	0.3634	0.55	0.4745	0.4783	0.0922			2
E	0.3477	0.5043	0.5462	0.4053	0.3948	0.3187	0.4016	0.4014	0.4167	0.1699			4
F	0.099	0.1046	0.1602	0.5545	0.4953	0.4869	0.3811	0.4148	0.4114	0.0925			8
G	0.0983	0.1061	0.1094	0.1134	0.1147	0.1153	0.2605	0.2723	0.2636	0.0921			16
H	0.102	0.1038	0.1045	0.1062	0.1063	0.1034	0.1034	0.1052	0.1183	0.0909
										0.0927
End Time				2023-04-08 23:47:49
			Final OD
		colistin (ug/ml)	Ancestor	Ancestor	Ancestor	wbpL	wbpL	wbpL	pmrB	pmrB	pmrB
		0	0.2257	0.2536	0.2748	0.1853	0.1471	0.1584	0.3295	0.3195	0.3257
		0.5	0.2646	0.3204	0.3323	0.1973	0.2252	0.2303	0.3687	0.3765	0.3846
		1	0.2593	0.4513	0.4295	0.2999	0.3065	0.3175	0.4717	0.4477	0.3794
		2	0.2623	0.4593	0.3344	0.3155	0.286	0.2707	0.4573	0.3818	0.3856
		4	0.255	0.4116	0.4535	0.3126	0.3021	0.226	0.3089	0.3087	0.324
		8	0.0063	0.0119	0.0675	0.4618	0.4026	0.3942	0.2884	0.3221	0.3187
		16	0.0056	0.0134	0.0167	0.0207	0.022	0.0226	0.1678	0.1796	0.1709
			Average					Standard Deviation
		colistin (ug/ml)	PAO1	wbpL	pmrB		colistin (ug/ml)	Ancestor	wbpL	pmrB
		0	0.251367	0.1636	0.3249		0	0.0246261	0.0196237	0.00504777
		0.5	0.305767	0.2176	0.3766		0.5	0.0361445	0.0177643	0.00795047
		1	0.380033	0.307967	0.432933		1	0.105125	0.00889119	0.0478891
		2	0.352	0.290733	0.408233		2	0.0996723	0.022772	0.0425354
		4	0.373367	0.280233	0.313867		4	0.104627	0.04726	0.00877629
		8	0.0285667	0.419533	0.309733		8	0.0338333	0.0368442	0.0185533
		16	0.0119	0.0217667	0.172767		16	0.0057	0.000971253	0.00611746

## Sheet: 24 hour growth curves
Method name: Seo_OD600 kinetics (Modified)
Application: SparkControl				V3.1 SP1
Device: Spark				Serial number: 2106004242
Firmware:				ABS:V4.3.2|ABS_MEX:V5.1.1|MTP:V14.2.11|FLUOR:V5.1.4|FLUOR_BOTTOM:V5.0.2|FLUOR_MEM:V5.1.1|FLUOR_MEX:V5.1.1|PODI:V1.11.2
Date:				2023-04-08
Time:				8:55 PM
System				ALN003158W5ZX12
User				ADRICE\ss210
Plate				[COR96fb clear bottom] - Corning 96 Flat Black Cat. No.: 3631
Lid lifter				Lid
Humidity Cassette				No humidity cassette
Smooth mode				Not selected
List of actions in this measurement script:
Plate
	Temperature
	Kinetic
		Absorbance				OD600
		Shaking
Name				COR96fb clear bottom
Plate layout
Plate area				A1-G11
Start Time				2023-04-07 20:41:36
Temperature control				On
Target temperature [°C]				37
End Time				2023-04-07 20:55:03
Mode	Kinetic
Kinetic duration [hhmmss]				23:59:59
Interval time [hhmmss]				00:05:00
Mode	Absorbance
Name	OD600
Measurement wavelength [nm]				600
Number of flashes				25
Settle time [ms]				50
Shaking (Linear) Duration				Continuous
Shaking (Linear) Position				Incubation
Shaking (Linear) Amplitude [mm]				4
Shaking (Linear) Frequency [rpm]				450
Start Time				2023-04-07 20:55:03
			0 ug/ml colistin												0.5 ug/ml colistin												1 ug/ml colistin												2 ug/ml colistin
OD600			Ancestor 1	Ancestor 2	Ancestor 3	wbpL 1	wbpL 2	wbpL 3	pmrB 1	pmrB 2	pmrB 3				Ancestor 1	Ancestor 2	Ancestor 3	wbpL 1	wbpL 2	wbpL 3	pmrB 1	pmrB 2	pmrB 3				Ancestor 1	Ancestor 2	Ancestor 3	wbpL 1	wbpL 2	wbpL 3	pmrB 1	pmrB 2	pmrB 3				Ancestor 1	Ancestor 2	Ancestor 3	wbpL 1	wbpL 2	wbpL 3	pmrB 1	pmrB 2	pmrB 3
Cycle Nr.	Time [s]	Temp. [°C]	A1	A2	A3	A4	A5	A6	A7	A8	A9	A10	A11	A12	B1	B2	B3	B4	B5	B6	B7	B8	B9	B10	B11	B12	C1	C2	C3	C4	C5	C6	C7	C8	C9	C10	C11	C12	D1	D2	D3	D4	D5	D6	D7	D8	D9	D10	D11
1	0	36.5	0.1214	0.1303	0.1298	0.1241	0.1501	0.1572	0.1487	0.1529	0.1539	0.0922	0.1029		0.1307	0.1276	0.1307	0.1758	0.1556	0.1576	0.1522	0.1525	0.1506	0.0919	0.1019		0.1254	0.1241	0.1261	0.1571	0.1532	0.1559	0.1528	0.1524	0.152	0.0925	0.1018		0.126	0.1238	0.1223	0.1614	0.1554	0.1619	0.1577	0.1533	0.1543	0.0914	0.1016
2	300.022	36.9	0.1244	0.1284	0.1314	0.1251	0.152	0.1584	0.1479	0.1523	0.1526	0.0925	0.1028		0.1431	0.1405	0.1429	0.1771	0.1561	0.1594	0.1511	0.1512	0.1483	0.0919	0.1019		0.1308	0.1312	0.132	0.1561	0.1545	0.1573	0.1517	0.1505	0.1506	0.0924	0.1018		0.1312	0.1301	0.1286	0.1618	0.1566	0.1621	0.1552	0.1508	0.1515	0.0916	0.1017
3	600.039	36.8	0.1265	0.1304	0.1336	0.1277	0.1576	0.1643	0.1495	0.1535	0.1545	0.0923	0.1028		0.1444	0.1423	0.1446	0.1813	0.1612	0.1639	0.1522	0.1524	0.1495	0.0919	0.1016		0.1328	0.1332	0.1339	0.1604	0.1585	0.1614	0.1527	0.1518	0.1519	0.0924	0.1019		0.1335	0.1327	0.1317	0.1671	0.1614	0.1671	0.1565	0.1521	0.1527	0.0917	0.1017
4	900.061	36.9	0.1284	0.1328	0.135	0.1299	0.1613	0.1692	0.151	0.1553	0.1559	0.0924	0.1028		0.1466	0.1449	0.1471	0.1858	0.1664	0.1692	0.1536	0.1539	0.1507	0.0919	0.1017		0.1356	0.1361	0.1365	0.1643	0.1632	0.1663	0.154	0.1534	0.1534	0.0925	0.1018		0.1361	0.1362	0.1371	0.1723	0.1664	0.1724	0.1578	0.1534	0.1541	0.0915	0.1016
5	1200.08	36.9	0.1307	0.1344	0.1381	0.1326	0.1647	0.1749	0.1523	0.1563	0.1571	0.0924	0.1028		0.1501	0.1485	0.1507	0.1894	0.1712	0.1748	0.1544	0.1549	0.1519	0.0918	0.1018		0.1388	0.1393	0.1397	0.1697	0.1683	0.1701	0.1549	0.1541	0.154	0.0923	0.1018		0.139	0.1392	0.1383	0.1779	0.1722	0.1774	0.1591	0.1547	0.1556	0.0915	0.1017
6	1500.09	37	0.1329	0.1374	0.1409	0.1351	0.1713	0.1814	0.1536	0.1578	0.1584	0.0928	0.1028		0.154	0.1521	0.1547	0.1941	0.1774	0.1806	0.1557	0.1559	0.1535	0.0919	0.102		0.1416	0.1423	0.143	0.1739	0.1738	0.1774	0.1568	0.1553	0.1555	0.0925	0.1018		0.1408	0.1418	0.1412	0.1845	0.1788	0.1853	0.1604	0.1561	0.157	0.0915	0.1015
7	1800.11	37	0.1357	0.1405	0.1442	0.1385	0.1756	0.186	0.1544	0.1586	0.1595	0.0926	0.1027		0.1575	0.1562	0.1587	0.1977	0.1819	0.1855	0.1565	0.1572	0.1541	0.0918	0.1017		0.1448	0.146	0.1464	0.1795	0.1784	0.1824	0.1577	0.1566	0.1562	0.0925	0.1018		0.143	0.1444	0.1474	0.1911	0.1845	0.192	0.1619	0.1571	0.1581	0.0914	0.1016
8	2100.13	37	0.1385	0.1443	0.148	0.1418	0.1799	0.1896	0.1552	0.1594	0.1603	0.0925	0.1028		0.1628	0.1616	0.1643	0.2036	0.1865	0.1907	0.1573	0.1579	0.155	0.092	0.1018		0.1491	0.15	0.1506	0.185	0.1839	0.1883	0.1584	0.1575	0.1571	0.0924	0.1017		0.1455	0.1476	0.1477	0.1991	0.1919	0.1994	0.1626	0.1583	0.1593	0.0915	0.1015
9	2400.15	37	0.142	0.1488	0.1527	0.1434	0.1824	0.1941	0.1552	0.1595	0.1598	0.0927	0.1028		0.1692	0.1674	0.1718	0.2049	0.191	0.1954	0.1574	0.1586	0.1555	0.0919	0.1021		0.1538	0.1552	0.1558	0.1911	0.1892	0.1933	0.1589	0.1577	0.1573	0.0925	0.1019		0.1485	0.1515	0.1521	0.2081	0.1998	0.2068	0.1635	0.1589	0.1597	0.0915	0.1016
10	2700.18	37	0.1466	0.1535	0.1578	0.1457	0.1837	0.1956	0.155	0.159	0.1606	0.0927	0.1028		0.1767	0.1752	0.1805	0.2094	0.1951	0.1988	0.1574	0.1579	0.1552	0.0921	0.1018		0.1596	0.1608	0.1613	0.1957	0.1951	0.1983	0.1585	0.1573	0.1565	0.0924	0.1018		0.1521	0.1557	0.1572	0.2153	0.2063	0.2149	0.1635	0.1592	0.1603	0.0915	0.1016
11	3000.19	37.1	0.1514	0.1581	0.1631	0.1468	0.1833	0.1941	0.1539	0.1581	0.1595	0.0925	0.1028		0.1867	0.1848	0.1928	0.21	0.1984	0.2021	0.1563	0.1568	0.1539	0.0921	0.1021		0.1659	0.1675	0.168	0.1996	0.1991	0.2021	0.1576	0.1568	0.1551	0.0924	0.1019		0.1561	0.1608	0.163	0.2224	0.2136	0.2211	0.163	0.1585	0.1596	0.0916	0.1016
12	3300.21	37	0.1562	0.1645	0.1706	0.1491	0.1841	0.1955	0.1524	0.1563	0.1578	0.0925	0.1028		0.1987	0.1975	0.2074	0.2097	0.2008	0.2041	0.1536	0.1546	0.1521	0.0919	0.1017		0.1733	0.1754	0.1766	0.205	0.204	0.207	0.1562	0.1546	0.1526	0.0925	0.1017		0.161	0.1672	0.1694	0.2311	0.2208	0.2278	0.1616	0.1569	0.1584	0.0915	0.1016
13	3600.23	37	0.1632	0.1735	0.1808	0.1482	0.1831	0.1947	0.1505	0.1547	0.1555	0.0924	0.1026		0.2143	0.211	0.2217	0.2118	0.2023	0.2052	0.1506	0.1518	0.1501	0.0919	0.1016		0.1837	0.1868	0.1882	0.2079	0.2061	0.2088	0.1534	0.1526	0.1498	0.0923	0.1017		0.1662	0.173	0.1791	0.2372	0.228	0.2353	0.1594	0.1548	0.156	0.0914	0.1016
14	3900.25	37.1	0.1724	0.1845	0.1921	0.1496	0.1851	0.2034	0.148	0.1519	0.1528	0.0926	0.1027		0.2275	0.2224	0.2324	0.2152	0.2043	0.2067	0.1484	0.1498	0.1476	0.092	0.1019		0.1958	0.1999	0.2006	0.2118	0.2091	0.214	0.1503	0.1498	0.1467	0.0925	0.1018		0.1725	0.1816	0.1889	0.2445	0.2373	0.242	0.1562	0.1511	0.1532	0.0916	0.1015
15	4200.26	37	0.1821	0.1954	0.2024	0.1516	0.1909	0.2073	0.1447	0.1482	0.1495	0.0926	0.1028		0.2382	0.2321	0.2417	0.2159	0.2063	0.2087	0.1457	0.1461	0.1434	0.0921	0.1018		0.2098	0.2124	0.213	0.2147	0.2129	0.2167	0.1468	0.1462	0.1432	0.0924	0.1018		0.1798	0.1932	0.2018	0.2544	0.245	0.2522	0.1526	0.1473	0.1499	0.0915	0.1015
16	4500.28	37	0.1914	0.2047	0.2111	0.1513	0.1962	0.2115	0.1413	0.144	0.1458	0.0926	0.1027		0.2486	0.2436	0.2542	0.2169	0.211	0.2108	0.1423	0.1423	0.141	0.0918	0.1025		0.2227	0.2232	0.2235	0.22	0.2193	0.2245	0.143	0.1425	0.14	0.0924	0.1017		0.1898	0.2075	0.2173	0.269	0.2572	0.2657	0.1482	0.1433	0.1456	0.0914	0.1015
17	4800.31	37	0.1981	0.2113	0.2191	0.1541	0.2121	0.2203	0.1364	0.1395	0.1412	0.0926	0.1026		0.2611	0.2571	0.2681	0.2262	0.215	0.2164	0.1387	0.139	0.1366	0.092	0.1024		0.2343	0.2328	0.2348	0.2303	0.2268	0.2292	0.1392	0.1393	0.1365	0.0924	0.1017		0.2015	0.2224	0.2313	0.282	0.2686	0.2769	0.1442	0.139	0.1417	0.0914	0.1015
18	5100.34	37	0.2043	0.2201	0.227	0.1563	0.2202	0.2306	0.1333	0.1359	0.1372	0.0926	0.1027		0.2756	0.2723	0.2844	0.2363	0.2237	0.2342	0.1355	0.1355	0.1335	0.092	0.1017		0.2459	0.2458	0.2465	0.2366	0.2347	0.2437	0.1352	0.1361	0.134	0.0924	0.1018		0.2139	0.2342	0.2409	0.2928	0.2798	0.2873	0.1404	0.1358	0.1382	0.0914	0.1016
19	5400.36	37	0.2128	0.2284	0.2356	0.1581	0.2253	0.2436	0.1307	0.1335	0.1347	0.0925	0.1027		0.2938	0.294	0.3053	0.2433	0.2318	0.2448	0.1323	0.133	0.1304	0.092	0.1025		0.2557	0.2569	0.2558	0.2452	0.2457	0.2517	0.1328	0.1336	0.1314	0.0923	0.1017		0.228	0.2482	0.2552	0.3039	0.292	0.2986	0.1373	0.1331	0.135	0.0915	0.1015
20	5700.38	37	0.2226	0.2509	0.257	0.1625	0.2425	0.2548	0.1292	0.1318	0.1333	0.0926	0.1028		0.3125	0.3114	0.3273	0.256	0.2453	0.249	0.1303	0.1308	0.1289	0.092	0.1017		0.2707	0.2764	0.2806	0.2621	0.2535	0.2685	0.131	0.1322	0.13	0.0924	0.1017		0.2416	0.2601	0.2663	0.3168	0.3042	0.3103	0.135	0.1315	0.1326	0.0915	0.1015
21	6000.39	37	0.2363	0.2703	0.2814	0.1671	0.244	0.2661	0.1275	0.1306	0.1321	0.0926	0.1027		0.3363	0.3352	0.3505	0.2942	0.2546	0.2727	0.1293	0.1299	0.128	0.092	0.1018		0.2918	0.2986	0.3028	0.2722	0.2782	0.2863	0.1299	0.1308	0.1289	0.0925	0.1017		0.2519	0.2733	0.283	0.329	0.3168	0.3206	0.133	0.1297	0.131	0.0916	0.1015
22	6300.4	37	0.26	0.2867	0.2973	0.1689	0.2428	0.2765	0.127	0.1292	0.1315	0.0927	0.1027		0.3531	0.3527	0.3746	0.3014	0.2689	0.2836	0.1281	0.1289	0.1269	0.0921	0.1017		0.3143	0.3142	0.3201	0.2918	0.2899	0.3155	0.1292	0.13	0.1282	0.0924	0.1017		0.2613	0.2838	0.3033	0.3437	0.3308	0.3334	0.132	0.129	0.13	0.0915	0.1016
23	6600.41	37	0.2813	0.307	0.3162	0.1749	0.2769	0.2814	0.1262	0.1288	0.1311	0.0927	0.1026		0.3664	0.3657	0.3895	0.3115	0.2774	0.2991	0.1278	0.1284	0.1263	0.092	0.1016		0.3369	0.3398	0.3414	0.2958	0.3005	0.3169	0.1288	0.1295	0.1277	0.0923	0.1017		0.2715	0.3155	0.323	0.3575	0.3437	0.3454	0.1314	0.1281	0.1292	0.0915	0.1018
24	6900.45	37	0.3011	0.3211	0.3296	0.1866	0.2945	0.3025	0.1265	0.1284	0.131	0.0928	0.1028		0.3802	0.3803	0.4059	0.3159	0.3242	0.3179	0.1274	0.1286	0.126	0.0921	0.1018		0.3506	0.3526	0.3565	0.3125	0.317	0.3294	0.1285	0.1295	0.1277	0.0925	0.1018		0.2827	0.315	0.3436	0.3669	0.3538	0.357	0.1309	0.1278	0.1286	0.0914	0.1017
25	7200.48	37	0.3133	0.3342	0.3456	0.196	0.3065	0.3136	0.1262	0.1283	0.131	0.0926	0.1027		0.3953	0.3963	0.4187	0.3446	0.3329	0.3172	0.1274	0.1287	0.1256	0.092	0.1024		0.3683	0.3665	0.3713	0.3312	0.3462	0.3427	0.1285	0.1289	0.1275	0.0924	0.1018		0.2962	0.3385	0.359	0.376	0.3629	0.3663	0.1307	0.1277	0.1285	0.0915	0.1015
26	7500.5	37	0.3289	0.3493	0.361	0.2046	0.3114	0.3283	0.1263	0.1284	0.131	0.0929	0.1026		0.4106	0.4115	0.434	0.3522	0.3398	0.3301	0.1274	0.1288	0.1258	0.092	0.1016		0.3838	0.3795	0.3853	0.3351	0.3991	0.3467	0.1287	0.1291	0.1276	0.0923	0.1017		0.3089	0.3469	0.3675	0.386	0.3747	0.3757	0.1308	0.1278	0.1283	0.0914	0.1015
27	7800.52	37	0.3435	0.3668	0.3768	0.2185	0.3138	0.3254	0.1267	0.1285	0.1316	0.0928	0.1026		0.4244	0.4267	0.4496	0.3491	0.3202	0.3397	0.1275	0.1291	0.1259	0.0919	0.1022		0.3992	0.3933	0.3994	0.3473	0.3819	0.3561	0.1291	0.1293	0.1279	0.0923	0.1017		0.3281	0.3603	0.3844	0.3973	0.3827	0.3894	0.1306	0.1279	0.1283	0.0915	0.1019
28	8100.54	37	0.3605	0.3812	0.4024	0.2337	0.3234	0.3273	0.1274	0.1291	0.133	0.0925	0.103		0.4408	0.442	0.4668	0.3604	0.3475	0.3535	0.128	0.1297	0.1261	0.0919	0.1024		0.4145	0.4073	0.4157	0.3642	0.3893	0.3676	0.1296	0.1297	0.1283	0.0924	0.1018		0.3386	0.3706	0.3954	0.4037	0.3902	0.3993	0.1307	0.128	0.1287	0.0915	0.1019
29	8400.56	37	0.3765	0.3963	0.416	0.2487	0.3366	0.3501	0.1278	0.1295	0.1337	0.0925	0.103		0.4574	0.4578	0.4826	0.3711	0.3627	0.3522	0.1284	0.1302	0.1268	0.092	0.1018		0.428	0.4196	0.4294	0.3641	0.4036	0.376	0.1303	0.1303	0.1288	0.0924	0.1018		0.3472	0.3795	0.4043	0.4104	0.3984	0.4043	0.1314	0.1285	0.129	0.0914	0.1015
30	8700.58	37	0.3914	0.4119	0.4284	0.255	0.3421	0.3598	0.1282	0.13	0.1335	0.0926	0.1028		0.4739	0.4744	0.4999	0.3434	0.3707	0.3601	0.1289	0.1309	0.1271	0.0919	0.1025		0.444	0.4343	0.4449	0.3874	0.3953	0.384	0.1308	0.1306	0.1294	0.0924	0.1017		0.3568	0.3911	0.4202	0.4192	0.4031	0.4104	0.1316	0.129	0.1295	0.0915	0.1015
31	9000.6	37	0.4078	0.4268	0.4462	0.2615	0.3263	0.387	0.1288	0.1307	0.1344	0.0927	0.1027		0.4875	0.4896	0.5161	0.3739	0.3726	0.3669	0.1293	0.1316	0.1277	0.0919	0.1022		0.4584	0.447	0.4584	0.3902	0.4148	0.3921	0.1316	0.1312	0.13	0.0923	0.1017		0.3676	0.4031	0.43	0.4268	0.4129	0.4198	0.1319	0.1294	0.1299	0.0914	0.1015
32	9300.62	37	0.422	0.4403	0.4599	0.2713	0.3586	0.381	0.1297	0.1314	0.1364	0.0925	0.103		0.504	0.5034	0.5299	0.3836	0.3742	0.3665	0.1301	0.1326	0.1284	0.0919	0.1023		0.4705	0.4615	0.4727	0.4029	0.4173	0.3914	0.1324	0.1322	0.1309	0.0924	0.1017		0.3775	0.4146	0.4426	0.4345	0.4158	0.4218	0.1327	0.1302	0.1304	0.0914	0.1019
33	9600.63	37.1	0.4373	0.4547	0.475	0.2835	0.3701	0.3882	0.1305	0.1323	0.1365	0.0928	0.1026		0.5167	0.5159	0.5437	0.362	0.3818	0.3807	0.1309	0.1336	0.1291	0.0919	0.1023		0.4832	0.4738	0.486	0.4133	0.4204	0.4091	0.1331	0.133	0.1318	0.0923	0.1017		0.3882	0.427	0.4552	0.4429	0.4288	0.4315	0.1335	0.131	0.1313	0.0915	0.1019
34	9900.66	37	0.4521	0.468	0.4903	0.2927	0.3804	0.4046	0.1319	0.1336	0.1389	0.0922	0.103		0.5298	0.5273	0.5555	0.3974	0.3904	0.3836	0.132	0.1348	0.1301	0.092	0.1017		0.4957	0.4866	0.4986	0.4151	0.4336	0.4026	0.134	0.1342	0.1328	0.0923	0.1018		0.3996	0.4401	0.4672	0.4474	0.4315	0.4356	0.1341	0.1317	0.1323	0.0916	0.1018
35	10200.7	37	0.4653	0.4804	0.5035	0.3028	0.3903	0.4108	0.1326	0.1345	0.1393	0.093	0.1027		0.5423	0.5397	0.565	0.4224	0.4111	0.3966	0.1332	0.1359	0.131	0.0919	0.1024		0.5078	0.4983	0.5101	0.4258	0.4401	0.3998	0.1351	0.1351	0.1338	0.0924	0.1017		0.4144	0.452	0.4785	0.4562	0.4416	0.4452	0.1351	0.1327	0.1334	0.0915	0.1015
36	10500.7	37	0.4772	0.4933	0.5181	0.3122	0.3787	0.4091	0.1347	0.1362	0.1417	0.0928	0.1032		0.5541	0.5486	0.5719	0.4215	0.3967	0.3866	0.1343	0.1373	0.1321	0.0921	0.1018		0.5186	0.5092	0.5186	0.4307	0.4483	0.407	0.1362	0.1364	0.1351	0.0923	0.1017		0.425	0.4626	0.4884	0.4638	0.4514	0.4487	0.1359	0.1338	0.1344	0.0917	0.1017
37	10800.7	37	0.4895	0.5033	0.5302	0.3211	0.3786	0.4165	0.1359	0.1375	0.1433	0.0929	0.1031		0.5639	0.5587	0.585	0.4181	0.4286	0.3881	0.1358	0.1388	0.1333	0.092	0.1019		0.5302	0.5208	0.5313	0.443	0.4558	0.4162	0.1374	0.1377	0.1364	0.0923	0.1016		0.4348	0.4748	0.5008	0.4668	0.4538	0.4546	0.137	0.1347	0.1354	0.0916	0.1019
38	11100.7	37	0.5011	0.5151	0.5428	0.3386	0.3682	0.4059	0.1373	0.1389	0.1451	0.093	0.103		0.5761	0.566	0.5888	0.4105	0.4195	0.3984	0.1371	0.1403	0.1346	0.0919	0.1023		0.5409	0.5315	0.5405	0.4456	0.4535	0.4265	0.1387	0.1391	0.1377	0.0923	0.1017		0.4457	0.4846	0.5091	0.4757	0.4664	0.4628	0.1382	0.1359	0.1365	0.0914	0.1015
39	11400.7	37	0.5112	0.5273	0.5552	0.3453	0.3994	0.4219	0.1392	0.1408	0.1471	0.0929	0.103		0.5862	0.5734	0.6005	0.3862	0.4156	0.4103	0.1385	0.1422	0.1361	0.092	0.1017		0.5498	0.5424	0.5516	0.439	0.4616	0.4254	0.1402	0.1406	0.1391	0.0924	0.1017		0.4562	0.4936	0.5194	0.4819	0.4661	0.4681	0.1396	0.1375	0.138	0.0916	0.1015
40	11700.8	37	0.5147	0.5311	0.5669	0.3575	0.3537	0.4124	0.1408	0.1424	0.1491	0.0929	0.103		0.5946	0.5816	0.6157	0.4032	0.4141	0.3911	0.1404	0.1441	0.1379	0.0919	0.1025		0.5601	0.5572	0.5623	0.4541	0.4739	0.441	0.1418	0.1423	0.141	0.0923	0.1017		0.4661	0.5043	0.5292	0.4913	0.4757	0.4775	0.1407	0.1388	0.1392	0.0914	0.1015
41	12000.8	37	0.5274	0.5484	0.581	0.3665	0.3883	0.4176	0.1424	0.1442	0.1505	0.093	0.1026		0.604	0.5902	0.6256	0.3882	0.4179	0.4052	0.1424	0.1465	0.1395	0.0919	0.1024		0.5679	0.5655	0.5677	0.4473	0.4449	0.4403	0.1433	0.144	0.1431	0.0924	0.1017		0.4765	0.5125	0.5364	0.4964	0.4862	0.4832	0.142	0.1401	0.1408	0.0914	0.1014
42	12300.8	37	0.5371	0.5677	0.5922	0.3703	0.3776	0.4171	0.1447	0.1462	0.1526	0.0929	0.103		0.6138	0.6041	0.636	0.4089	0.4129	0.4202	0.1442	0.1492	0.1414	0.0921	0.1017		0.578	0.5723	0.5763	0.4538	0.4432	0.446	0.1454	0.1462	0.1453	0.0923	0.1017		0.4851	0.5211	0.5482	0.5031	0.4897	0.4905	0.1439	0.1418	0.1424	0.0914	0.1015
43	12600.8	37	0.5483	0.5744	0.6054	0.3821	0.4065	0.4219	0.1474	0.1482	0.156	0.0928	0.103		0.6385	0.6167	0.6428	0.4032	0.419	0.4133	0.1463	0.1517	0.1439	0.0918	0.1023		0.5796	0.5773	0.5847	0.4655	0.4594	0.4542	0.1472	0.148	0.1468	0.0923	0.1016		0.4932	0.5304	0.5589	0.5093	0.5023	0.4962	0.1451	0.1436	0.1442	0.0913	0.1014
44	12900.8	37	0.5642	0.5858	0.6127	0.3871	0.4042	0.4497	0.1508	0.1499	0.1578	0.0928	0.1029		0.6446	0.6381	0.671	0.4023	0.4249	0.4189	0.1484	0.1555	0.1449	0.0919	0.1023		0.5911	0.5836	0.5885	0.4617	0.46	0.4712	0.1491	0.1503	0.1499	0.0923	0.1017		0.502	0.5388	0.5664	0.5168	0.4991	0.5092	0.1475	0.1454	0.1462	0.0914	0.1017
45	13200.9	37	0.579	0.5915	0.626	0.3894	0.4263	0.4588	0.1579	0.1526	0.1606	0.0925	0.103		0.6497	0.6453	0.6793	0.4039	0.4287	0.4237	0.1515	0.1552	0.1506	0.0919	0.1024		0.6016	0.5917	0.5965	0.4908	0.4667	0.462	0.1514	0.1526	0.1527	0.0923	0.1016		0.5108	0.5488	0.5724	0.5335	0.5092	0.5165	0.149	0.1474	0.1482	0.0914	0.1015
46	13500.9	37	0.5963	0.6034	0.6399	0.3931	0.4014	0.4278	0.1592	0.1556	0.1635	0.0929	0.103		0.6551	0.6484	0.6867	0.4237	0.4424	0.4359	0.1524	0.1552	0.1539	0.092	0.1023		0.6136	0.5996	0.6146	0.4944	0.477	0.4995	0.1539	0.1556	0.1543	0.0923	0.1017		0.5175	0.5558	0.5805	0.5293	0.5172	0.5323	0.1514	0.1497	0.1508	0.0915	0.1019
47	13800.9	37	0.6062	0.6063	0.6522	0.3964	0.4019	0.44	0.1613	0.1591	0.1643	0.0929	0.103		0.6666	0.6554	0.6918	0.4361	0.4476	0.4404	0.1559	0.1615	0.1585	0.092	0.1024		0.6347	0.6149	0.6285	0.4929	0.4826	0.4697	0.156	0.1573	0.1577	0.0924	0.1017		0.5252	0.5629	0.5845	0.5374	0.5257	0.528	0.1536	0.152	0.1526	0.0915	0.1016
48	14100.9	37	0.6201	0.6229	0.6594	0.3971	0.4321	0.4693	0.1606	0.1611	0.1681	0.093	0.103		0.6994	0.6763	0.7049	0.4506	0.4574	0.4491	0.1603	0.1586	0.1619	0.0919	0.1019		0.6416	0.6359	0.6359	0.5116	0.4796	0.4778	0.1588	0.1602	0.1609	0.0923	0.1017		0.5322	0.5676	0.5906	0.5437	0.5378	0.5276	0.1558	0.1543	0.1548	0.0915	0.1014
49	14400.9	37.1	0.6334	0.6391	0.6739	0.4011	0.4422	0.4723	0.168	0.1645	0.1693	0.093	0.103		0.7082	0.6971	0.7309	0.43	0.4646	0.4557	0.1633	0.1651	0.1627	0.092	0.1023		0.6446	0.6383	0.6435	0.5179	0.46	0.483	0.1615	0.1618	0.1629	0.0925	0.1017		0.5399	0.5741	0.5986	0.5474	0.5352	0.5316	0.1586	0.1569	0.1577	0.0916	0.1015
50	14701	37	0.6438	0.6511	0.6891	0.4085	0.4626	0.4734	0.1665	0.165	0.1734	0.0928	0.103		0.714	0.7035	0.7383	0.4425	0.4664	0.4932	0.1676	0.1737	0.1654	0.0919	0.102		0.6723	0.6424	0.677	0.5247	0.4259	0.4839	0.1642	0.1654	0.1632	0.0924	0.1018		0.5479	0.58	0.6083	0.5524	0.5366	0.5386	0.1614	0.1591	0.1602	0.0916	0.1015
51	15001	37.1	0.6624	0.6575	0.6957	0.4193	0.4617	0.4789	0.1743	0.169	0.1739	0.093	0.103		0.7218	0.7126	0.7464	0.4387	0.4712	0.5285	0.1697	0.1699	0.1696	0.092	0.1023		0.6882	0.6678	0.6898	0.5304	0.4128	0.4762	0.1667	0.1672	0.1674	0.0923	0.1017		0.5538	0.5867	0.6273	0.5578	0.5546	0.5372	0.1631	0.1612	0.162	0.0914	0.1015
52	15301	37	0.6712	0.6638	0.7007	0.4301	0.4506	0.4604	0.1768	0.1726	0.1793	0.093	0.1029		0.7303	0.717	0.7537	0.4412	0.4709	0.5343	0.1737	0.1711	0.1735	0.0921	0.1018		0.6944	0.6843	0.698	0.5123	0.4099	0.457	0.17	0.1709	0.172	0.0923	0.1018		0.5598	0.5942	0.6499	0.5665	0.5403	0.5428	0.1645	0.1635	0.1643	0.0916	0.1016
53	15601	37	0.6772	0.6713	0.7048	0.4425	0.4424	0.4768	0.1764	0.1761	0.1828	0.0929	0.1026		0.7341	0.7188	0.7536	0.4341	0.4726	0.5528	0.1769	0.1769	0.1745	0.0919	0.1023		0.7011	0.6914	0.706	0.5148	0.4093	0.4383	0.1725	0.1742	0.1731	0.0922	0.1016		0.5664	0.611	0.6682	0.5682	0.5491	0.5467	0.1684	0.1663	0.1666	0.0914	0.1014
54	15901	37	0.6833	0.6796	0.7116	0.4612	0.4344	0.5252	0.1922	0.1796	0.1924	0.0929	0.1029		0.7352	0.7203	0.7583	0.4359	0.4758	0.5075	0.1776	0.1808	0.1739	0.0921	0.1023		0.7076	0.6989	0.7109	0.5143	0.4111	0.4254	0.176	0.178	0.1752	0.0923	0.1016		0.5729	0.6243	0.6703	0.5714	0.5831	0.5532	0.1711	0.169	0.1691	0.0915	0.1015
55	16201.1	37	0.6898	0.6814	0.7144	0.477	0.4483	0.5341	0.1844	0.185	0.197	0.0925	0.103		0.7379	0.7208	0.7621	0.4307	0.4729	0.4769	0.1851	0.1839	0.1739	0.092	0.1023		0.7127	0.7072	0.7155	0.513	0.411	0.421	0.18	0.1816	0.1819	0.0923	0.1017		0.5812	0.6507	0.6738	0.5705	0.5462	0.5398	0.1728	0.1732	0.1717	0.0916	0.1015
56	16501.1	37	0.6945	0.6806	0.7159	0.5	0.4505	0.488	0.1898	0.1895	0.1997	0.0931	0.103		0.7382	0.7247	0.7654	0.426	0.4682	0.4682	0.1891	0.196	0.1771	0.092	0.1017		0.7168	0.7096	0.7176	0.495	0.4102	0.4182	0.1845	0.1829	0.1813	0.0923	0.1016		0.5993	0.6641	0.6805	0.5679	0.5476	0.5372	0.1763	0.175	0.1748	0.0915	0.1015
57	16801.1	37	0.6993	0.6844	0.7178	0.5192	0.4327	0.4699	0.217	0.1952	0.2004	0.0929	0.1029		0.7372	0.7215	0.7665	0.4243	0.4617	0.4693	0.1925	0.1966	0.1804	0.092	0.1022		0.7167	0.7139	0.7211	0.4957	0.4101	0.419	0.1892	0.1883	0.189	0.0922	0.1016		0.6067	0.6684	0.6863	0.5644	0.5474	0.5242	0.1816	0.1802	0.1779	0.0915	0.1014
58	17101.1	37	0.7005	0.6827	0.7179	0.5145	0.4266	0.4818	0.2069	0.1982	0.2013	0.0928	0.1028		0.7345	0.7204	0.7637	0.4118	0.4551	0.4731	0.1932	0.1961	0.1835	0.0918	0.1022		0.7165	0.7181	0.7219	0.4902	0.4018	0.414	0.1938	0.1943	0.1903	0.0921	0.1016		0.6245	0.6734	0.6883	0.5658	0.5472	0.5189	0.1841	0.1816	0.181	0.0914	0.1014
59	17401.1	37.1	0.6957	0.6817	0.714	0.4511	0.4273	0.479	0.2067	0.2055	0.2034	0.0924	0.1028		0.7292	0.717	0.76	0.41	0.4646	0.4796	0.2014	0.1995	0.1872	0.092	0.1022		0.7179	0.7181	0.7175	0.4612	0.3947	0.4097	0.196	0.1959	0.1942	0.0923	0.1016		0.6395	0.6705	0.6919	0.5531	0.5454	0.5181	0.1869	0.1862	0.1854	0.0914	0.1017
60	17701.2	37	0.6858	0.671	0.7151	0.4417	0.419	0.6196	0.2113	0.214	0.207	0.0931	0.1029		0.7256	0.7157	0.7555	0.4086	0.4526	0.4716	0.2052	0.2172	0.1916	0.0919	0.1024		0.7177	0.7179	0.7149	0.4606	0.3867	0.4065	0.2068	0.1996	0.1968	0.0923	0.1017		0.6426	0.6795	0.6944	0.5432	0.5427	0.5358	0.1922	0.1904	0.189	0.0915	0.1015
61	18001.2	37	0.6802	0.6642	0.7021	0.4534	0.4156	0.4092	0.2191	0.2159	0.2116	0.0927	0.1029		0.7243	0.7137	0.752	0.4044	0.4398	0.4662	0.2053	0.2084	0.199	0.0919	0.1022		0.7137	0.7149	0.7103	0.4552	0.3821	0.4042	0.2134	0.2082	0.1995	0.0922	0.1016		0.6463	0.6816	0.6953	0.5329	0.5429	0.5285	0.1962	0.1946	0.1926	0.0915	0.1017
62	18301.2	37	0.6761	0.6602	0.7011	0.4416	0.4357	0.3913	0.231	0.2218	0.2177	0.0928	0.1029		0.727	0.7127	0.7543	0.3944	0.4352	0.4586	0.2172	0.2297	0.2017	0.0919	0.1022		0.7093	0.7126	0.7079	0.4505	0.3806	0.4003	0.2231	0.2163	0.2039	0.0923	0.1017		0.6519	0.6825	0.6935	0.5299	0.5427	0.5399	0.2008	0.1995	0.1968	0.0915	0.1014
63	18601.2	37.1	0.6691	0.6608	0.7029	0.445	0.3759	0.3957	0.2346	0.223	0.2235	0.093	0.1029		0.7171	0.7138	0.755	0.3986	0.4288	0.4503	0.2199	0.2212	0.208	0.092	0.1021		0.7074	0.7071	0.7068	0.449	0.3742	0.3944	0.2268	0.2184	0.209	0.0923	0.1016		0.6553	0.685	0.6927	0.5312	0.5425	0.5333	0.2072	0.2043	0.202	0.0914	0.1014
64	18901.2	37	0.6606	0.6584	0.701	0.4343	0.3419	0.3707	0.2452	0.2391	0.2296	0.0927	0.1029		0.717	0.7149	0.7522	0.3901	0.4261	0.4452	0.2322	0.2509	0.2138	0.0921	0.1024		0.7074	0.7071	0.711	0.445	0.3706	0.3911	0.2394	0.2275	0.2204	0.0924	0.1017		0.66	0.6837	0.6921	0.5349	0.5402	0.5384	0.2127	0.2071	0.2063	0.0915	0.1015
65	19201.2	37	0.6536	0.6609	0.6936	0.4232	0.3534	0.3954	0.2492	0.2453	0.2367	0.093	0.1029		0.7101	0.7115	0.7543	0.3886	0.4288	0.4368	0.2535	0.2558	0.2202	0.0921	0.1022		0.7053	0.706	0.7098	0.4435	0.3656	0.3901	0.2465	0.2338	0.2249	0.0923	0.1017		0.6627	0.688	0.6877	0.5355	0.5368	0.5433	0.2196	0.2174	0.2113	0.0916	0.1018
66	19501.2	37	0.6535	0.655	0.692	0.4207	0.3124	0.3034	0.2868	0.2528	0.2448	0.0928	0.1029		0.7068	0.7079	0.7507	0.3861	0.4156	0.4268	0.2506	0.2434	0.2271	0.092	0.1025		0.6981	0.7082	0.7098	0.4408	0.3628	0.3857	0.2554	0.2425	0.2328	0.0922	0.1016		0.665	0.6858	0.6841	0.5354	0.5344	0.54	0.2272	0.2203	0.217	0.0915	0.1015
67	19801.3	37	0.657	0.6529	0.6901	0.3751	0.3331	0.2951	0.2864	0.2538	0.2508	0.093	0.1028		0.7032	0.7046	0.7465	0.3638	0.4212	0.4172	0.274	0.2532	0.2342	0.092	0.1022		0.6961	0.7075	0.7066	0.4411	0.3614	0.3792	0.287	0.2511	0.2377	0.0923	0.1017		0.6684	0.6837	0.6836	0.5337	0.5318	0.5375	0.2354	0.2274	0.223	0.0914	0.1014
68	20101.3	37	0.6604	0.6485	0.6888	0.2866	0.3398	0.2755	0.3557	0.2623	0.2572	0.0929	0.1028		0.7017	0.7025	0.7441	0.3365	0.4019	0.418	0.2902	0.2635	0.2425	0.092	0.1022		0.6928	0.7029	0.7049	0.4385	0.3586	0.3783	0.2815	0.2685	0.2425	0.0923	0.1016		0.6697	0.6799	0.6829	0.5306	0.5304	0.5362	0.2488	0.2352	0.2288	0.0914	0.1014
69	20401.3	37	0.6565	0.6449	0.6809	0.271	0.3267	0.2782	0.3341	0.2822	0.2661	0.093	0.1029		0.6982	0.701	0.7401	0.3205	0.3735	0.4054	0.3051	0.2829	0.2492	0.092	0.1024		0.6897	0.699	0.7006	0.4327	0.3554	0.3766	0.3313	0.2693	0.2502	0.0922	0.1016		0.6699	0.6749	0.6836	0.53	0.529	0.5352	0.27	0.2461	0.2351	0.0915	0.1015
70	20701.3	37	0.6536	0.6424	0.6781	0.2811	0.3244	0.2596	0.3062	0.2829	0.2755	0.0926	0.1029		0.6949	0.6978	0.739	0.3062	0.3515	0.3955	0.3112	0.2944	0.2584	0.0921	0.1023		0.6878	0.6973	0.698	0.4111	0.3517	0.3742	0.3233	0.2787	0.2596	0.0922	0.1016		0.6684	0.6733	0.681	0.5303	0.5273	0.5323	0.2791	0.2534	0.2411	0.0915	0.1015
71	21001.3	37	0.6506	0.6384	0.6745	0.2826	0.3213	0.2664	0.3185	0.291	0.283	0.0925	0.1028		0.692	0.6945	0.7356	0.2971	0.3368	0.371	0.3466	0.2919	0.2673	0.0922	0.1023		0.6867	0.698	0.6977	0.3878	0.3447	0.3719	0.3455	0.2892	0.2679	0.0924	0.1017		0.6649	0.6762	0.6837	0.5289	0.5256	0.5298	0.3547	0.2635	0.2483	0.0915	0.1016
72	21301.3	37	0.647	0.6351	0.67	0.3287	0.3139	0.2603	0.3286	0.2983	0.2907	0.0929	0.1027		0.6903	0.6915	0.7336	0.2879	0.3303	0.3449	0.3642	0.3009	0.276	0.092	0.102		0.6833	0.6928	0.6923	0.3622	0.3284	0.3679	0.3772	0.3065	0.2758	0.0922	0.1016		0.6619	0.681	0.6817	0.5297	0.5247	0.5288	0.3296	0.2757	0.2514	0.0914	0.1016
73	21601.4	37	0.6409	0.6337	0.6662	0.3336	0.3128	0.2603	0.3747	0.3077	0.3048	0.0926	0.1028		0.6854	0.6885	0.7295	0.2806	0.3188	0.3239	0.4309	0.3113	0.2856	0.092	0.1021		0.6791	0.6918	0.6901	0.3496	0.3054	0.3637	0.4212	0.3152	0.2926	0.0923	0.1016		0.66	0.6822	0.6817	0.5297	0.521	0.5268	0.3511	0.3309	0.2603	0.0914	0.1014
74	21901.4	37	0.6412	0.6289	0.6636	0.3423	0.3231	0.2745	0.3572	0.317	0.3102	0.0928	0.1029		0.6819	0.686	0.7274	0.2767	0.3092	0.3115	0.3725	0.3323	0.297	0.0921	0.1022		0.6742	0.6873	0.6869	0.3313	0.2873	0.3558	0.4201	0.3252	0.2928	0.0924	0.1017		0.6542	0.6763	0.6778	0.528	0.5181	0.53	0.3827	0.3	0.2677	0.0915	0.1015
75	22201.4	37	0.6372	0.6261	0.6607	0.2985	0.3072	0.2681	0.3726	0.3271	0.3307	0.0927	0.1028		0.6794	0.6827	0.7234	0.2747	0.3051	0.3003	0.3902	0.3308	0.306	0.0922	0.1022		0.6735	0.6843	0.6835	0.3276	0.3405	0.3463	0.4256	0.3374	0.303	0.0923	0.1017		0.6504	0.6734	0.6763	0.5236	0.5136	0.5254	0.4025	0.3214	0.2717	0.0915	0.1017
76	22501.4	37	0.6379	0.6234	0.6577	0.2848	0.279	0.2592	0.3862	0.3372	0.3279	0.093	0.1029		0.677	0.6805	0.7205	0.2699	0.3023	0.3068	0.4098	0.3416	0.3154	0.0921	0.1022		0.6709	0.6817	0.6806	0.3183	0.2688	0.3321	0.4123	0.3523	0.3084	0.0923	0.1016		0.6508	0.6714	0.6729	0.5182	0.5077	0.5238	0.4285	0.3288	0.2813	0.0915	0.1015
77	22801.5	37.1	0.6301	0.6204	0.6549	0.2757	0.2779	0.2653	0.4179	0.3541	0.3399	0.0929	0.1028		0.6736	0.6768	0.7164	0.274	0.3162	0.3096	0.4271	0.3532	0.3245	0.092	0.1021		0.6679	0.6786	0.6784	0.3129	0.2843	0.3166	0.4228	0.3728	0.3161	0.0923	0.1017		0.6501	0.6705	0.672	0.494	0.4886	0.5217	0.4182	0.331	0.2861	0.0915	0.1015
78	23101.5	37	0.6238	0.6195	0.6524	0.2727	0.2799	0.2653	0.4289	0.3718	0.3446	0.093	0.1029		0.6712	0.6745	0.7144	0.2797	0.2972	0.3142	0.4365	0.3655	0.3342	0.092	0.1022		0.6668	0.6762	0.6757	0.3138	0.294	0.3023	0.4476	0.3812	0.3238	0.0924	0.1018		0.6475	0.6669	0.6694	0.459	0.4656	0.5207	0.4236	0.3545	0.2937	0.0917	0.1018
79	23401.5	37.1	0.6173	0.6151	0.6475	0.2676	0.2811	0.265	0.4381	0.3738	0.3525	0.093	0.1029		0.6721	0.6721	0.7117	0.2736	0.3016	0.3071	0.4527	0.3792	0.3426	0.092	0.1022		0.6654	0.6725	0.6728	0.3113	0.3011	0.2885	0.4718	0.3922	0.3315	0.0923	0.1017		0.6495	0.6653	0.6673	0.4276	0.4449	0.5176	0.434	0.3553	0.3012	0.0916	0.1015
80	23701.5	37	0.6153	0.6129	0.646	0.2735	0.2995	0.2825	0.4689	0.3902	0.3609	0.0932	0.1026		0.6679	0.6703	0.7094	0.2738	0.2975	0.3085	0.4583	0.4029	0.3511	0.0921	0.1022		0.6615	0.6707	0.6707	0.3095	0.3025	0.2776	0.4624	0.4058	0.3384	0.0923	0.1017		0.6459	0.6625	0.6645	0.4081	0.4272	0.5048	0.4485	0.3666	0.3088	0.0916	0.1015
81	24001.5	37.1	0.6117	0.6099	0.642	0.2898	0.2963	0.2695	0.5099	0.4035	0.3669	0.0931	0.1028		0.6663	0.6672	0.7057	0.2734	0.297	0.3086	0.5041	0.4028	0.3587	0.0921	0.1022		0.6588	0.6677	0.6674	0.3097	0.2702	0.2702	0.5059	0.4186	0.3457	0.0924	0.1017		0.6438	0.6597	0.6621	0.3906	0.4114	0.4909	0.4555	0.3949	0.3181	0.0917	0.1018
82	24301.5	37	0.6168	0.6074	0.6397	0.3025	0.3047	0.2891	0.4757	0.436	0.3735	0.0925	0.1028		0.6622	0.6637	0.7024	0.2757	0.3028	0.3061	0.4823	0.4216	0.3668	0.092	0.102		0.6542	0.6652	0.6655	0.311	0.2999	0.2626	0.4948	0.4305	0.3541	0.0924	0.1016		0.6403	0.6576	0.6587	0.3903	0.4013	0.4646	0.4638	0.4014	0.329	0.0915	0.1015
83	24601.5	37	0.6096	0.6048	0.6375	0.3118	0.2996	0.3083	0.5093	0.5013	0.3817	0.0929	0.1028		0.6597	0.6613	0.6992	0.2859	0.3141	0.3064	0.509	0.4505	0.3745	0.0921	0.1022		0.6516	0.6622	0.6627	0.3116	0.3025	0.2584	0.5063	0.4433	0.3616	0.0924	0.1018		0.6354	0.6546	0.6568	0.3886	0.3932	0.4383	0.4757	0.4102	0.3408	0.0915	0.1016
84	24901.6	37.1	0.6052	0.6026	0.6343	0.2951	0.2904	0.2913	0.5342	0.506	0.3914	0.0932	0.1027		0.6569	0.6588	0.6963	0.2819	0.3086	0.3016	0.5071	0.4413	0.3825	0.0921	0.1022		0.6487	0.6583	0.6591	0.3139	0.2692	0.2583	0.5178	0.4551	0.3701	0.0923	0.1017		0.6371	0.6522	0.6545	0.3898	0.3913	0.4183	0.4811	0.4379	0.3528	0.0915	0.1016
85	25201.6	37	0.5991	0.6007	0.6332	0.3001	0.2966	0.2903	0.5818	0.5521	0.4061	0.0929	0.1028		0.6542	0.6555	0.6931	0.2829	0.3292	0.2965	0.5792	0.4552	0.3929	0.0921	0.1022		0.6481	0.6567	0.6565	0.3126	0.3511	0.2548	0.5276	0.4678	0.3875	0.0924	0.1017		0.6344	0.6505	0.6524	0.3888	0.3865	0.3978	0.4917	0.4346	0.3669	0.0915	0.1016
86	25501.6	37	0.5973	0.5982	0.6303	0.3121	0.3021	0.3147	0.6058	0.5854	0.4274	0.0926	0.1028		0.6524	0.6531	0.6909	0.2837	0.3268	0.2992	0.539	0.4764	0.4612	0.092	0.1021		0.644	0.6538	0.654	0.3137	0.2751	0.2546	0.5365	0.4838	0.4035	0.0923	0.1016		0.631	0.6486	0.6512	0.3948	0.3839	0.3869	0.5063	0.4523	0.3822	0.0916	0.1014
87	25801.6	37	0.5973	0.5955	0.6269	0.3079	0.2933	0.2919	0.611	0.6078	0.4703	0.0933	0.1026		0.6494	0.6502	0.6877	0.2777	0.3087	0.2932	0.5576	0.4956	0.5098	0.0919	0.1022		0.6409	0.6512	0.6522	0.315	0.2769	0.2547	0.5466	0.4938	0.406	0.0924	0.1017		0.6287	0.6448	0.6476	0.3931	0.3809	0.3771	0.5142	0.4703	0.3982	0.0915	0.1014
88	26101.6	37.1	0.595	0.5935	0.6255	0.3162	0.2926	0.3153	0.6153	0.6165	0.5139	0.0933	0.1027		0.6482	0.648	0.6848	0.3238	0.3194	0.3069	0.5755	0.5448	0.5242	0.092	0.1021		0.6397	0.6483	0.6484	0.3146	0.292	0.267	0.5682	0.5056	0.4515	0.0923	0.1017		0.627	0.644	0.6455	0.3902	0.3798	0.3683	0.5251	0.4658	0.4153	0.0916	0.1016
89	26401.7	37	0.5903	0.5928	0.6233	0.3081	0.2941	0.329	0.6191	0.6205	0.552	0.0931	0.1028		0.6464	0.6459	0.6829	0.2538	0.3042	0.3039	0.5934	0.5775	0.5653	0.0922	0.1017		0.6359	0.6461	0.6457	0.3143	0.2912	0.2573	0.5795	0.5262	0.501	0.0923	0.1016		0.6247	0.6419	0.6434	0.3909	0.3768	0.364	0.5383	0.4849	0.4302	0.0914	0.1015
90	26701.7	37.1	0.5871	0.5901	0.6219	0.3173	0.3416	0.2906	0.6212	0.6229	0.5771	0.0927	0.1028		0.6426	0.6438	0.6804	0.2601	0.3143	0.2951	0.622	0.6111	0.5912	0.092	0.1022		0.6327	0.6442	0.6438	0.3142	0.2928	0.2594	0.5766	0.5568	0.5388	0.0922	0.1017		0.6234	0.6395	0.6404	0.391	0.3766	0.362	0.5501	0.509	0.4546	0.0915	0.1017
91	27001.7	37	0.584	0.5882	0.6187	0.3132	0.2992	0.2961	0.6234	0.626	0.5885	0.093	0.1026		0.6407	0.6412	0.6777	0.2684	0.3245	0.2968	0.6436	0.6368	0.6086	0.0921	0.1021		0.6316	0.6404	0.6406	0.3137	0.2977	0.258	0.5948	0.5941	0.5704	0.0923	0.1017		0.6218	0.6373	0.638	0.3901	0.3741	0.3616	0.5586	0.5339	0.4908	0.0915	0.1017
92	27301.7	37.1	0.5822	0.5863	0.6168	0.315	0.3	0.3016	0.6242	0.6283	0.5998	0.093	0.1026		0.6378	0.6385	0.6747	0.2752	0.3023	0.2993	0.6491	0.6477	0.6216	0.092	0.102		0.6271	0.6385	0.6383	0.3131	0.2996	0.2573	0.6207	0.6226	0.5919	0.0922	0.1015		0.6187	0.6351	0.6354	0.3898	0.3726	0.36	0.5732	0.5775	0.5299	0.0916	0.1016
93	27601.7	37	0.58	0.5843	0.6147	0.3184	0.3417	0.3196	0.6269	0.6306	0.6025	0.0932	0.1027		0.6359	0.6359	0.6722	0.2865	0.2911	0.2923	0.6517	0.6536	0.6316	0.092	0.102		0.6247	0.6372	0.6366	0.3126	0.2986	0.2568	0.6374	0.6363	0.6071	0.0923	0.1016		0.6164	0.6332	0.6329	0.3866	0.3719	0.3576	0.5814	0.5968	0.5613	0.0916	0.1016
94	27901.7	37	0.5802	0.5828	0.6127	0.321	0.2671	0.2971	0.6274	0.6317	0.608	0.0929	0.1029		0.6337	0.6336	0.6694	0.2771	0.2971	0.2842	0.653	0.6562	0.6384	0.0922	0.1017		0.6221	0.6333	0.6335	0.3121	0.2951	0.2571	0.6403	0.6422	0.6207	0.0923	0.1016		0.614	0.6303	0.6301	0.3852	0.3713	0.3544	0.5976	0.616	0.5832	0.0916	0.1015
95	28201.8	37.1	0.5775	0.5798	0.6097	0.3229	0.2924	0.305	0.629	0.6325	0.6098	0.0932	0.1028		0.6322	0.6313	0.6671	0.286	0.2904	0.2952	0.6557	0.6606	0.6433	0.092	0.1023		0.6201	0.6304	0.6303	0.3115	0.2938	0.2578	0.6424	0.6446	0.6276	0.0923	0.1017		0.6154	0.6276	0.6278	0.3811	0.3698	0.3519	0.6208	0.6286	0.5987	0.0916	0.1016
96	28501.8	37.1	0.5736	0.5789	0.6094	0.3223	0.2753	0.315	0.6307	0.6344	0.6153	0.0927	0.1028		0.6301	0.6292	0.6644	0.2826	0.2961	0.2864	0.6585	0.6636	0.649	0.092	0.1021		0.6178	0.6282	0.6279	0.3113	0.2897	0.2583	0.6445	0.6467	0.6331	0.0923	0.1016		0.6124	0.629	0.6258	0.3791	0.3713	0.3485	0.6349	0.6341	0.6111	0.0915	0.1015
97	28801.8	37.1	0.5723	0.5769	0.6054	0.3436	0.2963	0.3298	0.6316	0.6356	0.614	0.0926	0.1024		0.6278	0.6264	0.6617	0.2862	0.2945	0.2903	0.6592	0.666	0.6521	0.092	0.1019		0.6147	0.6254	0.6255	0.3111	0.291	0.2585	0.6456	0.6488	0.634	0.0926	0.1016		0.6086	0.6249	0.6238	0.3761	0.3707	0.3461	0.6375	0.637	0.6208	0.0914	0.1014
98	29101.8	37.1	0.5694	0.5749	0.605	0.3268	0.2741	0.3033	0.6335	0.6372	0.617	0.0931	0.1028		0.6262	0.6256	0.6595	0.2839	0.2893	0.2961	0.6614	0.6686	0.6563	0.0921	0.1021		0.6107	0.6242	0.6242	0.311	0.2925	0.259	0.648	0.6516	0.6385	0.0922	0.1016		0.6085	0.6216	0.6213	0.3745	0.3694	0.3434	0.6383	0.638	0.6283	0.0915	0.1016
99	29401.8	37	0.5669	0.5724	0.6023	0.3363	0.3331	0.2872	0.635	0.6369	0.6226	0.0931	0.1028		0.6247	0.6229	0.6572	0.2866	0.2882	0.2763	0.6635	0.6706	0.6613	0.0921	0.1021		0.6098	0.6209	0.6208	0.3108	0.2924	0.259	0.6484	0.6532	0.6422	0.0926	0.1016		0.6065	0.6198	0.6196	0.373	0.3677	0.3412	0.6386	0.6411	0.6354	0.0916	0.1016
100	29701.9	37.1	0.5645	0.5709	0.6003	0.3505	0.3259	0.3125	0.6335	0.6359	0.6225	0.0927	0.1028		0.6233	0.6204	0.6547	0.3017	0.2922	0.2879	0.6647	0.6715	0.6618	0.092	0.1021		0.6082	0.6178	0.6188	0.311	0.2934	0.259	0.6508	0.6556	0.6451	0.0923	0.1016		0.6096	0.617	0.6172	0.3672	0.3664	0.3404	0.6403	0.6438	0.6399	0.0915	0.1015
101	30001.9	37.1	0.5627	0.5685	0.5983	0.3447	0.2817	0.3006	0.6314	0.6362	0.6241	0.0927	0.1027		0.6197	0.6178	0.6523	0.2995	0.312	0.2903	0.6658	0.6723	0.6622	0.0919	0.102		0.606	0.6162	0.6164	0.311	0.2952	0.2594	0.6531	0.657	0.6488	0.0922	0.1016		0.6018	0.6154	0.6155	0.365	0.3662	0.3387	0.6414	0.6426	0.6444	0.0914	0.1015
102	30301.9	37	0.5599	0.5661	0.5959	0.3372	0.2884	0.2962	0.6316	0.6356	0.6244	0.0928	0.1028		0.6175	0.6155	0.6495	0.2935	0.3118	0.2939	0.6664	0.6724	0.662	0.092	0.1017		0.6037	0.6135	0.614	0.3116	0.2986	0.2612	0.6541	0.6589	0.6498	0.0923	0.1016		0.6003	0.6152	0.613	0.3641	0.3633	0.3375	0.6438	0.6445	0.6498	0.0915	0.1015
103	30601.9	37	0.5581	0.5654	0.5944	0.3302	0.2712	0.283	0.6312	0.6366	0.6255	0.0928	0.1028		0.6158	0.6138	0.6476	0.2991	0.3025	0.2899	0.6665	0.6713	0.6612	0.092	0.1021		0.6014	0.6124	0.6123	0.3125	0.2966	0.2625	0.6554	0.6576	0.6494	0.0923	0.1017		0.5976	0.6127	0.6114	0.3611	0.3614	0.3378	0.6447	0.6449	0.6547	0.0916	0.1015
104	30901.9	37	0.5577	0.5624	0.5919	0.339	0.3203	0.3299	0.6319	0.6367	0.626	0.0927	0.1028		0.6142	0.612	0.6453	0.2923	0.3075	0.2885	0.6654	0.6696	0.6604	0.092	0.1021		0.5994	0.6098	0.6101	0.312	0.2975	0.2636	0.6559	0.6571	0.6484	0.0921	0.1016		0.5956	0.6092	0.6088	0.3596	0.3596	0.3346	0.6466	0.6434	0.6546	0.0915	0.1016
105	31202	37	0.5682	0.5613	0.5906	0.3312	0.3273	0.3319	0.6319	0.6376	0.6253	0.0926	0.1027		0.6118	0.6097	0.6436	0.2934	0.3236	0.2988	0.6651	0.669	0.6604	0.092	0.102		0.5971	0.6083	0.6084	0.3127	0.2985	0.2667	0.6554	0.6552	0.6473	0.0923	0.1017		0.5947	0.6081	0.607	0.3579	0.3585	0.3338	0.6469	0.6427	0.6532	0.0914	0.1014
106	31502	37	0.5522	0.5588	0.5882	0.3469	0.3098	0.3009	0.6324	0.6376	0.6248	0.0928	0.1028		0.6096	0.608	0.6414	0.3136	0.3082	0.3111	0.6645	0.6695	0.6604	0.0919	0.1021		0.5953	0.6059	0.606	0.3137	0.3001	0.266	0.6551	0.6541	0.6468	0.0922	0.1017		0.5921	0.605	0.6048	0.3554	0.3581	0.3314	0.6475	0.6416	0.6524	0.0915	0.1016
107	31802	37	0.5528	0.5569	0.586	0.3417	0.3262	0.3509	0.6324	0.6364	0.6287	0.0926	0.1027		0.6078	0.6058	0.6393	0.3189	0.3155	0.2874	0.6639	0.6687	0.6597	0.0919	0.1017		0.5919	0.6034	0.6038	0.3164	0.3001	0.2675	0.6533	0.6536	0.6464	0.0921	0.1016		0.591	0.6033	0.6032	0.3537	0.357	0.3303	0.6471	0.6402	0.6505	0.0914	0.1014
108	32102	37	0.551	0.5544	0.5837	0.3329	0.3159	0.2822	0.6302	0.6361	0.6274	0.0932	0.1028		0.606	0.6035	0.6373	0.31	0.3144	0.2886	0.6649	0.6699	0.6612	0.092	0.1021		0.5898	0.6025	0.6022	0.3156	0.3011	0.2688	0.6532	0.6532	0.6461	0.0923	0.1017		0.5886	0.6021	0.6015	0.353	0.3567	0.3266	0.647	0.6394	0.6496	0.0916	0.1015
109	32402.1	37.1	0.5454	0.5509	0.5806	0.3619	0.3312	0.3317	0.6282	0.6355	0.6258	0.0928	0.1029		0.6031	0.6001	0.6343	0.2986	0.3136	0.2953	0.6649	0.6708	0.6616	0.092	0.1021		0.5875	0.6002	0.6002	0.3167	0.3024	0.271	0.6533	0.6538	0.6467	0.0922	0.1016		0.5863	0.6003	0.5995	0.3504	0.3539	0.3253	0.6456	0.6383	0.6489	0.0915	0.1015
110	32702.1	37	0.5478	0.5469	0.578	0.3573	0.332	0.2937	0.6252	0.6308	0.6257	0.0929	0.1028		0.5997	0.5965	0.6315	0.2992	0.3433	0.2933	0.6647	0.6712	0.6617	0.0921	0.1017		0.5845	0.5978	0.5979	0.3175	0.3033	0.2742	0.6541	0.6539	0.6477	0.0923	0.1017		0.584	0.5981	0.5975	0.3486	0.3545	0.3232	0.6445	0.6386	0.6483	0.0916	0.1015
111	33002.1	37	0.5419	0.5431	0.5739	0.3605	0.3392	0.3047	0.6242	0.6315	0.6282	0.0932	0.1027		0.5957	0.5932	0.6281	0.3219	0.3275	0.2958	0.6661	0.6712	0.6608	0.0921	0.1016		0.5823	0.5956	0.596	0.3182	0.3039	0.2728	0.6545	0.6557	0.6479	0.0922	0.1016		0.5829	0.596	0.5954	0.3468	0.3524	0.3208	0.6433	0.6381	0.6481	0.0915	0.1015
112	33302.1	37	0.544	0.5398	0.5702	0.3357	0.3431	0.3181	0.6241	0.6293	0.6235	0.0934	0.1027		0.5925	0.5894	0.6244	0.3034	0.3268	0.2946	0.667	0.6698	0.6596	0.0919	0.102		0.5798	0.5933	0.5929	0.3198	0.3063	0.2753	0.6549	0.6557	0.6475	0.0922	0.1017		0.5804	0.5941	0.5935	0.3467	0.3513	0.3188	0.6436	0.64	0.6487	0.0914	0.1014
113	33602.1	37	0.5397	0.5368	0.5661	0.3359	0.3276	0.3147	0.6238	0.6305	0.6211	0.0936	0.1027		0.5891	0.5863	0.6211	0.3051	0.3216	0.2981	0.6653	0.6677	0.6575	0.092	0.102		0.5773	0.5899	0.5893	0.3198	0.3056	0.2762	0.6566	0.6548	0.647	0.0922	0.1016		0.5782	0.5919	0.5914	0.3456	0.351	0.3167	0.6431	0.64	0.6485	0.0914	0.1015
114	33902.2	37	0.5356	0.5336	0.5623	0.336	0.3278	0.3019	0.6222	0.6287	0.6209	0.0939	0.1028		0.5853	0.5823	0.6172	0.308	0.3355	0.2952	0.6651	0.6667	0.6572	0.0919	0.1021		0.5743	0.5854	0.5854	0.3198	0.308	0.2773	0.6548	0.6536	0.6452	0.0923	0.1017		0.5759	0.5906	0.5894	0.3435	0.3498	0.3151	0.644	0.6402	0.6486	0.0915	0.1014
115	34202.2	37	0.5322	0.5302	0.5591	0.3372	0.2862	0.319	0.6209	0.6273	0.6184	0.0938	0.1028		0.582	0.579	0.6135	0.3026	0.3242	0.2933	0.6616	0.6664	0.6572	0.092	0.1021		0.5709	0.5836	0.5824	0.3205	0.3092	0.278	0.6547	0.6516	0.6435	0.0922	0.1016		0.5745	0.589	0.5878	0.3426	0.3486	0.3142	0.6448	0.6391	0.648	0.0915	0.1014
116	34502.2	37	0.5293	0.5266	0.5562	0.3435	0.3289	0.3164	0.6193	0.6265	0.6182	0.094	0.1029		0.5793	0.5753	0.61	0.3052	0.3245	0.2956	0.6593	0.6661	0.6565	0.0921	0.1021		0.5686	0.5797	0.5798	0.3213	0.3103	0.2791	0.6532	0.6519	0.6439	0.0923	0.1017		0.5724	0.5874	0.5863	0.3432	0.3479	0.3128	0.6448	0.6369	0.6469	0.0915	0.1015
117	34802.2	37	0.527	0.5236	0.553	0.3483	0.3307	0.31	0.618	0.625	0.6174	0.0938	0.1027		0.5757	0.5715	0.6059	0.316	0.349	0.2943	0.6584	0.6657	0.656	0.0922	0.1016		0.5637	0.5766	0.5763	0.3224	0.3113	0.2927	0.6509	0.652	0.6442	0.0922	0.1016		0.5701	0.5851	0.5833	0.3442	0.3473	0.3109	0.6452	0.6361	0.6448	0.0915	0.1016
118	35102.2	37	0.5246	0.5196	0.5484	0.3369	0.3335	0.2997	0.6167	0.622	0.6171	0.0941	0.1028		0.5724	0.5669	0.6016	0.309	0.333	0.2895	0.6591	0.6651	0.6557	0.0923	0.1019		0.5624	0.5721	0.5717	0.3234	0.3149	0.2952	0.6502	0.6512	0.6442	0.0925	0.1017		0.5685	0.5839	0.5806	0.3413	0.3462	0.3096	0.6445	0.635	0.6434	0.0914	0.1016
119	35402.3	37	0.5229	0.5163	0.5457	0.3585	0.3379	0.3135	0.6155	0.622	0.6153	0.0951	0.1028		0.5688	0.5626	0.5975	0.3156	0.329	0.2911	0.6581	0.6636	0.6554	0.0922	0.1021		0.5597	0.5685	0.5681	0.3251	0.3144	0.295	0.6504	0.6508	0.6445	0.0924	0.1016		0.5668	0.5803	0.5774	0.3393	0.3472	0.3089	0.6437	0.6354	0.6437	0.0915	0.1015
120	35702.3	37	0.5203	0.5127	0.5417	0.3367	0.3297	0.3333	0.6135	0.6202	0.6151	0.0944	0.1028		0.5652	0.558	0.5923	0.3284	0.3557	0.2985	0.6572	0.663	0.6537	0.0923	0.1021		0.5557	0.5654	0.5643	0.3236	0.3147	0.2974	0.6497	0.6499	0.6432	0.0923	0.1017		0.5639	0.5772	0.5742	0.3385	0.346	0.3082	0.6411	0.6358	0.6439	0.0916	0.1017
121	36002.3	37	0.5164	0.509	0.5379	0.3562	0.3396	0.2938	0.6116	0.6196	0.6132	0.095	0.1028		0.5614	0.5532	0.5878	0.3164	0.3304	0.295	0.6549	0.6609	0.6526	0.0922	0.102		0.5535	0.5613	0.56	0.3242	0.3196	0.2988	0.6492	0.6492	0.6427	0.0923	0.1016		0.5621	0.575	0.5715	0.3378	0.3459	0.3084	0.6397	0.635	0.6437	0.0914	0.1014
122	36302.3	37	0.5128	0.5052	0.5339	0.3418	0.3298	0.307	0.6106	0.6162	0.6124	0.0942	0.1027		0.5576	0.5488	0.5827	0.3078	0.3292	0.2948	0.6535	0.6597	0.6521	0.092	0.1017		0.5494	0.5568	0.5555	0.3243	0.3162	0.2991	0.6468	0.6477	0.642	0.0922	0.1016		0.56	0.5722	0.5687	0.337	0.3458	0.3071	0.6398	0.6341	0.6438	0.0917	0.1015
123	36602.4	37	0.5104	0.5019	0.5306	0.3399	0.3323	0.3086	0.6076	0.6154	0.6118	0.0944	0.1029		0.554	0.5439	0.5777	0.3216	0.3283	0.2911	0.6511	0.6578	0.6509	0.0925	0.1021		0.5469	0.5524	0.5511	0.3208	0.3179	0.3016	0.646	0.6461	0.6419	0.0921	0.1016		0.5577	0.5694	0.5655	0.337	0.3456	0.3052	0.6396	0.6328	0.6433	0.0915	0.1015
124	36902.4	37	0.5071	0.4984	0.5263	0.3505	0.3305	0.3216	0.6062	0.6124	0.6095	0.0947	0.1028		0.5504	0.5392	0.5725	0.3091	0.3374	0.2912	0.6499	0.6587	0.6492	0.0924	0.1018		0.5438	0.5485	0.5467	0.3199	0.3173	0.3027	0.6445	0.6461	0.6415	0.0924	0.1016		0.5559	0.5675	0.5621	0.3361	0.3451	0.3045	0.6389	0.6321	0.6422	0.0916	0.1015
125	37202.4	37	0.5049	0.495	0.5226	0.3389	0.3305	0.3266	0.6046	0.6132	0.6079	0.0945	0.1028		0.5468	0.535	0.5676	0.3265	0.3476	0.2943	0.6487	0.6554	0.648	0.0924	0.1021		0.5402	0.5448	0.5424	0.3228	0.3176	0.3046	0.6427	0.6447	0.64	0.0923	0.1017		0.5543	0.5645	0.5589	0.3363	0.3445	0.3037	0.6373	0.6306	0.6411	0.0915	0.1015
126	37502.4	37	0.5026	0.492	0.5193	0.3377	0.3414	0.3173	0.6024	0.6087	0.6067	0.0952	0.1028		0.5429	0.5307	0.5626	0.3194	0.3391	0.2904	0.6467	0.6538	0.647	0.0923	0.102		0.5364	0.5404	0.5378	0.3227	0.3176	0.3058	0.6431	0.6432	0.6393	0.0923	0.1016		0.5519	0.5607	0.5552	0.3346	0.3442	0.3037	0.6362	0.6309	0.6405	0.0916	0.1015
127	37802.4	37	0.5003	0.4888	0.5159	0.338	0.3319	0.2895	0.6017	0.6069	0.6043	0.0944	0.1027		0.5396	0.5268	0.5577	0.3136	0.3347	0.2934	0.645	0.6528	0.645	0.092	0.1017		0.5338	0.5349	0.5321	0.3185	0.3185	0.2986	0.6405	0.6425	0.6376	0.0926	0.1016		0.5493	0.5576	0.5513	0.334	0.3436	0.3027	0.6348	0.6286	0.6395	0.0916	0.1014
128	38102.5	37	0.4981	0.486	0.5123	0.3509	0.3321	0.3189	0.5989	0.6054	0.6044	0.0944	0.1028		0.5358	0.5218	0.5532	0.3176	0.3356	0.2915	0.644	0.6513	0.6433	0.0922	0.1017		0.5306	0.5313	0.5283	0.3206	0.3169	0.3035	0.6396	0.6402	0.6358	0.0923	0.1016		0.548	0.5548	0.5474	0.3342	0.3432	0.3022	0.6344	0.6281	0.639	0.0916	0.1015
129	38402.5	37	0.4945	0.483	0.5095	0.356	0.3325	0.3358	0.5966	0.6037	0.6024	0.0948	0.1029		0.5324	0.5183	0.5487	0.3087	0.3299	0.2887	0.6429	0.65	0.6418	0.0923	0.1022		0.5269	0.5267	0.5238	0.3174	0.3171	0.3043	0.6378	0.6395	0.635	0.0925	0.1017		0.5449	0.5514	0.5429	0.3345	0.3433	0.3025	0.6334	0.6267	0.6379	0.0914	0.1015
130	38702.5	37	0.4912	0.4803	0.5061	0.3437	0.3028	0.3103	0.5942	0.6039	0.6005	0.0948	0.1027		0.529	0.514	0.544	0.3079	0.3286	0.3009	0.6404	0.6485	0.6407	0.0923	0.102		0.5249	0.5221	0.5187	0.3167	0.317	0.3039	0.6354	0.638	0.633	0.0926	0.1017		0.5426	0.5481	0.5389	0.3338	0.3424	0.3023	0.6308	0.6256	0.6359	0.0917	0.1015
131	39002.5	37	0.4893	0.4781	0.5037	0.3383	0.2975	0.301	0.5955	0.5999	0.5983	0.0946	0.1027		0.5258	0.5106	0.54	0.3218	0.3517	0.2954	0.6395	0.6469	0.6388	0.0927	0.1021		0.5214	0.5177	0.515	0.3184	0.3159	0.308	0.6348	0.6364	0.6318	0.0925	0.1017		0.5402	0.5449	0.5348	0.3327	0.342	0.303	0.6294	0.6253	0.6344	0.0918	0.1013
132	39302.5	37	0.4871	0.476	0.5009	0.3391	0.3298	0.3437	0.5907	0.597	0.5957	0.0943	0.1026		0.5226	0.5071	0.5359	0.3192	0.3512	0.2904	0.6372	0.6495	0.6371	0.0923	0.102		0.5181	0.5136	0.5105	0.3164	0.3155	0.3075	0.6321	0.6353	0.6297	0.0924	0.1016		0.5381	0.5412	0.5301	0.3317	0.3419	0.3037	0.6289	0.6238	0.6336	0.0916	0.1014
133	39602.6	37	0.4854	0.4735	0.498	0.3378	0.3295	0.2904	0.5897	0.5975	0.5965	0.0945	0.1028		0.5205	0.5036	0.5322	0.3114	0.3273	0.2798	0.6363	0.6432	0.6363	0.0921	0.1021		0.5157	0.5105	0.5069	0.317	0.3212	0.3054	0.6307	0.6337	0.6286	0.0926	0.1016		0.5357	0.5373	0.5252	0.3326	0.3423	0.3025	0.6275	0.622	0.6326	0.0917	0.1015
134	39902.6	37	0.4825	0.4714	0.4956	0.3497	0.3311	0.3008	0.5881	0.5934	0.5927	0.0948	0.1028		0.5174	0.5011	0.5286	0.3175	0.3275	0.2802	0.6339	0.6408	0.6341	0.0925	0.102		0.5127	0.5069	0.5036	0.3166	0.3222	0.3156	0.6293	0.6314	0.6273	0.0928	0.1017		0.5341	0.5345	0.5214	0.3305	0.3413	0.3022	0.6254	0.6207	0.6315	0.0915	0.1015
135	40202.6	37	0.4799	0.4694	0.4938	0.3383	0.3301	0.2978	0.5841	0.5915	0.5921	0.0947	0.1028		0.5148	0.4982	0.5251	0.3175	0.3392	0.2783	0.6322	0.6392	0.6321	0.0922	0.1021		0.5109	0.5033	0.5003	0.3174	0.3219	0.3062	0.6274	0.6307	0.6258	0.0927	0.1018		0.5318	0.5308	0.5173	0.3302	0.3407	0.3009	0.6238	0.6185	0.6294	0.0918	0.1015
136	40502.6	37	0.4781	0.4678	0.4917	0.3595	0.3281	0.3154	0.5827	0.5887	0.5906	0.0947	0.1028		0.5121	0.4955	0.5219	0.3149	0.3433	0.2762	0.6302	0.6376	0.63	0.0927	0.1019		0.5079	0.5005	0.4968	0.3196	0.3213	0.3071	0.6262	0.6283	0.6244	0.0924	0.1017		0.5289	0.527	0.5134	0.3293	0.3401	0.3004	0.6229	0.617	0.628	0.0917	0.1017
137	40802.6	37	0.4759	0.4659	0.49	0.3395	0.3252	0.309	0.58	0.5849	0.5885	0.095	0.1026		0.5097	0.4929	0.519	0.3147	0.3282	0.278	0.6283	0.6346	0.6282	0.0927	0.1018		0.504	0.4968	0.4932	0.3173	0.3236	0.3088	0.6239	0.6263	0.6228	0.0925	0.1015		0.526	0.5226	0.5088	0.3298	0.3391	0.3009	0.6219	0.6158	0.6268	0.0914	0.1013
138	41102.7	37	0.4744	0.4647	0.4884	0.3404	0.2963	0.309	0.5781	0.5843	0.5879	0.0949	0.1029		0.5081	0.4912	0.5167	0.3117	0.3462	0.2731	0.626	0.6326	0.6273	0.0923	0.1019		0.5028	0.4941	0.4912	0.3196	0.3217	0.3069	0.6225	0.625	0.6214	0.0927	0.1017		0.5243	0.52	0.5059	0.3277	0.3389	0.2989	0.6204	0.6146	0.6255	0.0916	0.1015
139	41402.7	37	0.4726	0.4626	0.4861	0.3391	0.3148	0.3178	0.5755	0.5812	0.586	0.0949	0.1028		0.5054	0.4892	0.5141	0.3184	0.3229	0.2719	0.6251	0.6308	0.6255	0.0923	0.1022		0.5008	0.4912	0.4886	0.3156	0.3236	0.2989	0.6208	0.623	0.6191	0.0928	0.1016		0.5214	0.5165	0.5022	0.3262	0.3378	0.2979	0.6185	0.6128	0.6248	0.0915	0.1014
140	41702.7	37	0.4705	0.4612	0.4852	0.3398	0.2869	0.2871	0.5732	0.5793	0.5832	0.0949	0.1027		0.5039	0.4879	0.5119	0.3234	0.3259	0.2674	0.6225	0.6291	0.6244	0.0923	0.1021		0.4985	0.4898	0.4862	0.3163	0.3216	0.3092	0.6194	0.6209	0.6178	0.0927	0.1016		0.5196	0.5134	0.4989	0.326	0.3376	0.2975	0.6172	0.611	0.6225	0.0916	0.1015
141	42002.7	37	0.468	0.4594	0.4826	0.3388	0.2988	0.2842	0.5703	0.5797	0.5819	0.0948	0.1027		0.5017	0.4854	0.5096	0.3071	0.3436	0.2649	0.6207	0.6273	0.6219	0.0921	0.1022		0.496	0.4877	0.4844	0.3146	0.326	0.3104	0.6177	0.6189	0.6169	0.0928	0.1017		0.5166	0.5106	0.4958	0.3258	0.3368	0.2973	0.6158	0.609	0.6219	0.0915	0.1015
142	42302.7	37	0.4671	0.4588	0.4821	0.3519	0.2846	0.2908	0.5701	0.5741	0.5803	0.0952	0.1026		0.5002	0.484	0.5078	0.3073	0.3237	0.2699	0.6181	0.6253	0.6193	0.092	0.1019		0.4945	0.4856	0.4825	0.3151	0.3235	0.311	0.6155	0.6168	0.6146	0.0929	0.1016		0.5153	0.5078	0.4936	0.3251	0.336	0.2953	0.6141	0.607	0.6198	0.0915	0.1013
143	42602.8	37	0.4659	0.4569	0.4802	0.3383	0.2862	0.2862	0.5663	0.5742	0.5772	0.0952	0.1028		0.4995	0.4827	0.506	0.3149	0.3317	0.2678	0.6169	0.6228	0.6178	0.0924	0.1021		0.4925	0.4835	0.4802	0.314	0.319	0.3113	0.6142	0.6165	0.6126	0.0926	0.1017		0.513	0.5049	0.4906	0.3246	0.3357	0.2941	0.6122	0.6053	0.6181	0.0915	0.1014
144	42902.8	37	0.4639	0.4565	0.4797	0.338	0.2844	0.3153	0.5639	0.5679	0.5749	0.095	0.1027		0.497	0.4815	0.5046	0.3054	0.3199	0.2695	0.6136	0.621	0.616	0.0929	0.1022		0.4908	0.4817	0.4788	0.3128	0.3258	0.3148	0.6117	0.6136	0.6116	0.0926	0.1016		0.5104	0.5028	0.4882	0.3245	0.3351	0.2926	0.6104	0.6037	0.616	0.0915	0.1015
145	43202.8	37	0.4616	0.4546	0.4782	0.3377	0.2838	0.2984	0.5628	0.565	0.5738	0.0949	0.1028		0.4954	0.48	0.503	0.3064	0.3314	0.2673	0.6126	0.6188	0.6137	0.0927	0.1022		0.4893	0.4808	0.4774	0.3153	0.3185	0.3128	0.6101	0.6119	0.6095	0.0924	0.1017		0.5086	0.5008	0.4868	0.3259	0.3347	0.2949	0.6082	0.6012	0.6143	0.0914	0.1015
146	43502.9	37	0.4594	0.4535	0.4767	0.3365	0.286	0.3079	0.5603	0.5634	0.5707	0.0946	0.1027		0.4938	0.4786	0.5015	0.3044	0.3253	0.2654	0.61	0.6169	0.6117	0.092	0.1021		0.488	0.4784	0.4756	0.3109	0.3273	0.3145	0.608	0.6096	0.6071	0.0927	0.1016		0.5058	0.498	0.4846	0.3235	0.334	0.2911	0.607	0.5999	0.6128	0.0919	0.1013
147	43802.9	37	0.4585	0.4525	0.478	0.3361	0.2832	0.2951	0.5566	0.5609	0.5712	0.095	0.1026		0.4923	0.4774	0.5	0.319	0.3203	0.2659	0.6079	0.6143	0.6092	0.0922	0.1019		0.4846	0.4779	0.4747	0.3119	0.3212	0.3148	0.605	0.6078	0.6055	0.0927	0.1016		0.5039	0.496	0.4826	0.3239	0.3332	0.2915	0.6043	0.5974	0.6118	0.0918	0.1013
148	44102.9	37	0.4564	0.451	0.474	0.3354	0.2827	0.3139	0.5544	0.5581	0.5676	0.0951	0.1028		0.4912	0.4761	0.499	0.3081	0.3264	0.2684	0.606	0.6125	0.6075	0.0925	0.1021		0.4841	0.4763	0.4733	0.309	0.322	0.3069	0.6033	0.6053	0.6035	0.0929	0.1017		0.5018	0.4944	0.4808	0.3235	0.333	0.2903	0.6024	0.5956	0.6095	0.0915	0.1015
149	44402.9	37	0.4544	0.4495	0.4726	0.3348	0.2835	0.2856	0.5509	0.5548	0.565	0.0944	0.1028		0.4896	0.4752	0.498	0.3176	0.3295	0.266	0.6048	0.6104	0.6063	0.0927	0.1022		0.4827	0.4747	0.4719	0.3086	0.325	0.3126	0.6009	0.6047	0.6022	0.0928	0.1016		0.5003	0.4926	0.4793	0.3229	0.3324	0.2897	0.6005	0.5935	0.6077	0.092	0.1016
150	44703	37	0.4532	0.4487	0.4722	0.3342	0.2833	0.2932	0.55	0.5547	0.5645	0.0952	0.1027		0.4881	0.4747	0.4964	0.3068	0.3257	0.2639	0.6014	0.6084	0.6033	0.0923	0.1019		0.4814	0.4736	0.4709	0.3078	0.3217	0.312	0.5991	0.6019	0.6003	0.0928	0.1017		0.4979	0.4906	0.4776	0.324	0.3319	0.2897	0.5989	0.5926	0.6062	0.0919	0.1016
151	45003	37	0.4513	0.4473	0.4704	0.3332	0.2817	0.2934	0.5467	0.5524	0.5615	0.0945	0.1026		0.4865	0.473	0.4951	0.3059	0.3206	0.2642	0.603	0.606	0.6014	0.0921	0.102		0.479	0.4726	0.4697	0.3074	0.3264	0.3088	0.5971	0.6002	0.5984	0.0925	0.1017		0.4959	0.4887	0.4761	0.3224	0.3313	0.2894	0.5967	0.5901	0.6045	0.0917	0.1015
152	45303	37	0.4496	0.446	0.4692	0.3325	0.2815	0.2938	0.5438	0.5496	0.5598	0.0956	0.1026		0.4851	0.4718	0.4943	0.3151	0.3391	0.2677	0.5963	0.6035	0.5992	0.0925	0.102		0.4769	0.4719	0.4688	0.3112	0.3259	0.3078	0.5953	0.5976	0.5965	0.0928	0.1016		0.4944	0.4878	0.4754	0.3242	0.3307	0.2891	0.5946	0.5879	0.6024	0.0916	0.1014
153	45603	37	0.4485	0.4454	0.4686	0.3321	0.2957	0.2935	0.5414	0.5455	0.5576	0.0946	0.1028		0.484	0.4714	0.4931	0.3064	0.3188	0.2647	0.5929	0.6003	0.5971	0.0929	0.1022		0.4773	0.4699	0.4673	0.3056	0.3196	0.3108	0.5934	0.5949	0.5945	0.0928	0.1017		0.4925	0.4862	0.4739	0.3214	0.3302	0.2907	0.5938	0.5865	0.6021	0.0915	0.1015
154	45903	37	0.4469	0.4441	0.467	0.3311	0.2805	0.2943	0.5396	0.5434	0.5554	0.0955	0.1027		0.4829	0.4701	0.4922	0.306	0.3239	0.2657	0.5897	0.598	0.5961	0.0925	0.1022		0.4752	0.4691	0.4665	0.3057	0.3243	0.3109	0.5903	0.5926	0.5931	0.0938	0.1016		0.4904	0.4846	0.4727	0.3244	0.3294	0.29	0.5911	0.5841	0.5993	0.0914	0.1014
155	46203.1	37	0.4448	0.4426	0.466	0.338	0.3138	0.2859	0.5373	0.542	0.5531	0.0954	0.1028		0.4816	0.4692	0.4904	0.3057	0.3181	0.2689	0.5864	0.5945	0.5934	0.0926	0.1022		0.4731	0.4685	0.4657	0.3049	0.3187	0.31	0.5871	0.5905	0.5908	0.0927	0.1018		0.4896	0.4836	0.4717	0.3226	0.3289	0.2903	0.5894	0.5827	0.5971	0.0917	0.1015
156	46503.1	37	0.4431	0.442	0.4651	0.3295	0.2849	0.298	0.5355	0.5388	0.5506	0.0949	0.1027		0.48	0.4678	0.4893	0.3054	0.3143	0.267	0.5841	0.5913	0.5911	0.0923	0.102		0.472	0.4667	0.4639	0.3046	0.3245	0.3075	0.5844	0.587	0.5887	0.093	0.1016		0.4872	0.4821	0.4702	0.3208	0.3281	0.2892	0.5863	0.5803	0.5962	0.0916	0.1014
157	46803.1	37	0.4419	0.4406	0.4662	0.3291	0.2914	0.2964	0.5323	0.5383	0.5488	0.0948	0.1027		0.479	0.4671	0.4885	0.3143	0.3256	0.2687	0.5809	0.5893	0.59	0.0926	0.102		0.472	0.466	0.4634	0.3039	0.3196	0.3078	0.5814	0.5854	0.5871	0.0926	0.1016		0.4856	0.4813	0.4696	0.3206	0.3278	0.2897	0.5843	0.5843	0.5935	0.0921	0.1015
158	47103.1	37	0.4403	0.4396	0.4625	0.3285	0.3002	0.3002	0.5315	0.5355	0.5471	0.0944	0.1028		0.4777	0.4662	0.4873	0.3053	0.3164	0.2738	0.5782	0.5867	0.5882	0.0921	0.1023		0.4697	0.4657	0.4631	0.3034	0.3193	0.2975	0.5799	0.5823	0.5861	0.0935	0.1017		0.484	0.4796	0.4682	0.3202	0.3275	0.2897	0.582	0.5761	0.5918	0.0922	0.1015
159	47403.1	37	0.4389	0.4387	0.4617	0.3279	0.2828	0.2904	0.5292	0.5327	0.5453	0.0953	0.1028		0.4767	0.465	0.4864	0.3053	0.3274	0.2754	0.5751	0.5847	0.5855	0.0927	0.1022		0.4674	0.465	0.4622	0.3034	0.3248	0.3069	0.577	0.5805	0.5831	0.0932	0.1017		0.4832	0.4786	0.4675	0.3188	0.3261	0.2895	0.5802	0.5734	0.5895	0.0915	0.1015
160	47703.1	37	0.4372	0.4372	0.4605	0.3272	0.2864	0.2898	0.5264	0.53	0.5432	0.0952	0.1028		0.4752	0.464	0.4854	0.305	0.3277	0.2683	0.573	0.5819	0.5837	0.0922	0.1021		0.4665	0.4638	0.4611	0.3027	0.3171	0.307	0.5746	0.5778	0.5816	0.0928	0.1016		0.4804	0.4776	0.466	0.3185	0.3251	0.29	0.5788	0.5715	0.5881	0.092	0.1015
161	48003.2	37	0.4355	0.436	0.4589	0.3262	0.2856	0.289	0.524	0.5301	0.541	0.0953	0.1027		0.4739	0.4629	0.4842	0.3046	0.3218	0.2654	0.5702	0.5792	0.5808	0.0922	0.102		0.4657	0.4623	0.4596	0.3023	0.3176	0.3085	0.572	0.5755	0.5793	0.0922	0.1016		0.4794	0.4769	0.4657	0.3183	0.3244	0.2901	0.5758	0.5691	0.5859	0.0916	0.1015
162	48303.2	37	0.434	0.4349	0.4576	0.3257	0.2776	0.2854	0.5218	0.5258	0.5392	0.0946	0.1027		0.4728	0.4621	0.4833	0.3052	0.3222	0.2642	0.5675	0.5764	0.579	0.0923	0.102		0.4642	0.4615	0.4588	0.3022	0.3235	0.3025	0.5698	0.573	0.5778	0.0928	0.1017		0.4782	0.4763	0.4651	0.318	0.3239	0.2898	0.5732	0.5673	0.584	0.0913	0.1015
163	48603.2	37	0.4333	0.4347	0.4576	0.3254	0.3076	0.2891	0.5215	0.5254	0.5378	0.0946	0.1028		0.4719	0.4614	0.4825	0.3057	0.3135	0.2649	0.5649	0.5745	0.5773	0.0927	0.1023		0.4632	0.4605	0.4575	0.3027	0.3177	0.2966	0.5671	0.5714	0.5761	0.0937	0.1016		0.477	0.475	0.4642	0.3162	0.323	0.2898	0.5713	0.565	0.5822	0.0919	0.1016
164	48903.2	37	0.4313	0.4332	0.4558	0.3248	0.2771	0.2864	0.5189	0.5217	0.537	0.0955	0.1028		0.4707	0.4607	0.4815	0.307	0.3208	0.2654	0.5639	0.5721	0.575	0.0928	0.1021		0.4621	0.4601	0.4569	0.3024	0.3231	0.2978	0.5651	0.5686	0.5739	0.0929	0.1017		0.4755	0.4744	0.4632	0.3166	0.3222	0.29	0.5697	0.563	0.5804	0.0918	0.1015
165	49203.3	37	0.4299	0.4318	0.4548	0.3456	0.2771	0.284	0.5179	0.5204	0.5337	0.0953	0.1028		0.4696	0.4595	0.4803	0.3057	0.3165	0.2681	0.5604	0.5699	0.5735	0.0926	0.1022		0.4608	0.4594	0.4565	0.3024	0.3178	0.3034	0.5631	0.5668	0.5721	0.0931	0.1017		0.4734	0.4731	0.4626	0.3145	0.3212	0.2887	0.5667	0.5611	0.5783	0.0923	0.1016
166	49503.3	37	0.4283	0.4306	0.4532	0.3229	0.2868	0.2959	0.5157	0.5176	0.5324	0.095	0.1026		0.4685	0.4595	0.4802	0.3055	0.308	0.2673	0.5581	0.5676	0.5715	0.0924	0.102		0.4594	0.4575	0.4547	0.302	0.3259	0.2982	0.5601	0.5646	0.5705	0.0927	0.1015		0.4721	0.472	0.4614	0.3153	0.3203	0.2892	0.5648	0.5591	0.5766	0.0921	0.1015
167	49803.3	37	0.4271	0.4298	0.4522	0.3226	0.2766	0.2962	0.5124	0.5163	0.5321	0.095	0.1028		0.4671	0.4575	0.478	0.3052	0.3207	0.2755	0.5556	0.5649	0.5702	0.0925	0.1021		0.4582	0.4573	0.4544	0.3021	0.3245	0.2978	0.5581	0.562	0.5684	0.0934	0.1017		0.4705	0.4709	0.4604	0.3132	0.3196	0.2887	0.5621	0.5564	0.5754	0.0921	0.1016
168	50103.3	37	0.4253	0.4285	0.4509	0.3302	0.2827	0.2868	0.5111	0.5145	0.5294	0.0954	0.1028		0.4661	0.4571	0.4775	0.3051	0.3121	0.2754	0.5535	0.5632	0.5685	0.0923	0.1022		0.4571	0.4562	0.4531	0.3021	0.326	0.2967	0.5556	0.5598	0.5665	0.093	0.1016		0.4691	0.4699	0.4598	0.3139	0.3193	0.2889	0.5606	0.5545	0.5732	0.092	0.1015
169	50403.4	37	0.4239	0.4272	0.4496	0.3212	0.277	0.299	0.5121	0.5144	0.5268	0.0952	0.1028		0.4646	0.4561	0.4765	0.3051	0.3104	0.2761	0.5519	0.5616	0.5667	0.0923	0.1021		0.4552	0.4556	0.4529	0.3023	0.3238	0.2947	0.5537	0.5571	0.5645	0.0927	0.1017		0.468	0.469	0.4587	0.312	0.3183	0.2881	0.5579	0.5527	0.5716	0.0918	0.1016
170	50703.4	37	0.4225	0.426	0.4484	0.3232	0.2781	0.2885	0.5072	0.5106	0.525	0.0948	0.1028		0.4636	0.4551	0.4754	0.3056	0.3135	0.2757	0.5498	0.559	0.5641	0.0927	0.1022		0.4548	0.4543	0.4514	0.3017	0.3297	0.2979	0.5517	0.5557	0.5627	0.0926	0.1017		0.4666	0.4677	0.458	0.3132	0.3176	0.2888	0.5557	0.5505	0.5699	0.0916	0.1016
171	51003.4	37	0.421	0.4249	0.4469	0.3197	0.2971	0.2827	0.5075	0.5103	0.524	0.0948	0.1026		0.4623	0.454	0.4742	0.3047	0.3211	0.2743	0.5473	0.5571	0.5625	0.0922	0.102		0.4525	0.454	0.4507	0.3017	0.3265	0.2949	0.5493	0.5534	0.5613	0.0931	0.1017		0.4656	0.4673	0.4572	0.3121	0.3171	0.288	0.5535	0.5484	0.568	0.0919	0.1015
172	51303.4	37	0.4202	0.4244	0.4465	0.3193	0.2814	0.2834	0.5042	0.5099	0.5214	0.0949	0.1027		0.4615	0.4534	0.4733	0.3056	0.3161	0.2762	0.5461	0.5554	0.5604	0.0921	0.1021		0.4525	0.4529	0.4499	0.3017	0.3248	0.3001	0.5472	0.552	0.5595	0.0926	0.1017		0.4644	0.4666	0.4566	0.3104	0.3166	0.2893	0.5513	0.5479	0.5661	0.092	0.1016
173	51603.4	37	0.4184	0.4231	0.4447	0.3183	0.2758	0.291	0.5022	0.5061	0.52	0.0948	0.1029		0.4602	0.4524	0.4723	0.3047	0.3225	0.2727	0.5432	0.5533	0.5592	0.0919	0.1021		0.4522	0.4514	0.4482	0.3015	0.3218	0.2941	0.5457	0.5501	0.5576	0.0925	0.1017		0.4625	0.4655	0.4555	0.3111	0.3159	0.2874	0.5497	0.5453	0.565	0.092	0.1017
174	51903.5	37	0.4166	0.4212	0.4432	0.3381	0.2749	0.2837	0.5007	0.5065	0.5206	0.0947	0.1028		0.459	0.4515	0.471	0.3048	0.3104	0.2739	0.5417	0.5515	0.5579	0.0921	0.1021		0.4499	0.4513	0.4481	0.3012	0.3261	0.2976	0.5431	0.5482	0.5564	0.0933	0.1017		0.4612	0.465	0.4549	0.3121	0.3154	0.2869	0.5473	0.5433	0.5627	0.0921	0.1016
175	52203.5	37	0.4155	0.4204	0.4418	0.3168	0.2863	0.2916	0.5002	0.502	0.5179	0.095	0.1028		0.4576	0.4502	0.47	0.3054	0.3136	0.2753	0.5404	0.5497	0.5558	0.0921	0.1021		0.4483	0.4505	0.4471	0.3013	0.3238	0.2971	0.5415	0.5458	0.5541	0.0926	0.1017		0.4598	0.4635	0.4538	0.3095	0.3149	0.2908	0.5454	0.5411	0.5614	0.092	0.1016
176	52503.5	37	0.4139	0.4189	0.4403	0.3162	0.2792	0.29	0.4985	0.5014	0.5148	0.0947	0.1026		0.4565	0.4492	0.4687	0.304	0.3139	0.2752	0.5378	0.5483	0.554	0.0922	0.102		0.4471	0.4491	0.4456	0.3014	0.3244	0.2951	0.5397	0.544	0.5526	0.0929	0.1016		0.4588	0.4628	0.453	0.3084	0.3141	0.285	0.5434	0.5389	0.5594	0.0918	0.1015
177	52803.5	37	0.4129	0.4178	0.4389	0.3157	0.2767	0.2891	0.4957	0.5023	0.5139	0.0945	0.1027		0.4551	0.4482	0.4677	0.3054	0.3104	0.2722	0.5362	0.5466	0.5527	0.0922	0.1021		0.4458	0.4485	0.4446	0.3005	0.3233	0.2959	0.5379	0.5424	0.5509	0.0925	0.1016		0.4577	0.462	0.4521	0.3083	0.3137	0.2856	0.5419	0.5374	0.5579	0.0922	0.1016
178	53103.6	37	0.411	0.4163	0.4374	0.3151	0.2887	0.2816	0.4949	0.5016	0.5119	0.0947	0.103		0.4538	0.4471	0.4666	0.3065	0.3086	0.2782	0.5346	0.5449	0.5512	0.0931	0.1022		0.4451	0.4468	0.4429	0.3002	0.3248	0.2979	0.5361	0.5412	0.5495	0.0932	0.1016		0.4562	0.4613	0.4517	0.3077	0.3132	0.2851	0.5397	0.5358	0.5563	0.0919	0.1015
179	53403.6	37	0.4095	0.4149	0.436	0.3154	0.2735	0.2868	0.4932	0.4956	0.5102	0.0946	0.1027		0.4526	0.446	0.465	0.304	0.3149	0.2707	0.5331	0.5434	0.5496	0.0916	0.102		0.4436	0.4459	0.4418	0.3007	0.3245	0.2962	0.5346	0.5389	0.5478	0.0931	0.1016		0.4546	0.4601	0.4505	0.3073	0.3127	0.2846	0.538	0.534	0.5547	0.0917	0.1015
180	53703.6	37	0.4083	0.4136	0.434	0.3135	0.2962	0.2819	0.492	0.4945	0.5142	0.0948	0.1028		0.4513	0.4448	0.4638	0.3105	0.3048	0.2717	0.5315	0.5416	0.5478	0.0926	0.102		0.4417	0.4453	0.4408	0.2997	0.322	0.2965	0.5327	0.5376	0.5465	0.0928	0.1017		0.4538	0.46	0.4499	0.3093	0.3124	0.2874	0.5362	0.5333	0.5532	0.0913	0.1015
181	54003.6	37	0.407	0.4124	0.4328	0.3128	0.273	0.2806	0.4897	0.4926	0.5068	0.0948	0.1027		0.4496	0.4437	0.4619	0.304	0.3128	0.2707	0.5296	0.5402	0.5459	0.0924	0.102		0.4413	0.4439	0.4394	0.2991	0.3223	0.2953	0.5309	0.5358	0.545	0.0929	0.1016		0.4523	0.4589	0.4485	0.3064	0.3119	0.2844	0.5342	0.5305	0.5513	0.0918	0.1015
182	54303.6	37	0.4054	0.4109	0.4314	0.3129	0.274	0.2922	0.4886	0.4932	0.5061	0.0955	0.1028		0.4489	0.4423	0.4607	0.3054	0.3106	0.2682	0.5283	0.5386	0.5449	0.0927	0.1021		0.4404	0.4425	0.4376	0.2991	0.324	0.295	0.5296	0.5346	0.5433	0.0927	0.1017		0.4515	0.4582	0.4479	0.3064	0.3116	0.2862	0.5325	0.5291	0.5501	0.0917	0.1016
183	54603.7	37	0.4038	0.409	0.4291	0.3118	0.2728	0.283	0.4878	0.4905	0.5046	0.0948	0.1028		0.4476	0.4408	0.4591	0.3046	0.3089	0.2708	0.5268	0.5372	0.5433	0.0922	0.1022		0.4389	0.4412	0.4358	0.2987	0.325	0.2958	0.5279	0.5332	0.542	0.0934	0.1017		0.4498	0.458	0.447	0.3066	0.311	0.2831	0.5309	0.5274	0.5486	0.091	0.1016
184	54903.7	37	0.4028	0.408	0.428	0.3105	0.2933	0.2916	0.4863	0.4902	0.503	0.0949	0.1027		0.4462	0.4395	0.4576	0.3031	0.305	0.269	0.5256	0.5356	0.5418	0.0926	0.1021		0.4367	0.4402	0.4344	0.2982	0.3208	0.2963	0.5264	0.532	0.5405	0.0926	0.1016		0.4481	0.4564	0.4454	0.3063	0.3108	0.2829	0.5294	0.526	0.5472	0.0921	0.1015
185	55203.7	37	0.4037	0.4068	0.4263	0.3101	0.2716	0.2797	0.484	0.4864	0.5013	0.0945	0.1027		0.4445	0.4381	0.4557	0.3035	0.3127	0.2697	0.5237	0.534	0.5405	0.0917	0.1021		0.4364	0.4386	0.4325	0.298	0.3206	0.3023	0.5249	0.5299	0.5389	0.0927	0.1017		0.4476	0.4556	0.4446	0.3062	0.3102	0.283	0.5275	0.5248	0.5459	0.0916	0.1016
186	55503.7	37	0.3996	0.405	0.4247	0.3115	0.2762	0.2901	0.4828	0.485	0.4996	0.095	0.1027		0.4432	0.4367	0.4539	0.3023	0.3098	0.2711	0.5229	0.533	0.5391	0.0924	0.1021		0.4339	0.4372	0.431	0.2973	0.3197	0.2987	0.5237	0.5281	0.5374	0.0933	0.1016		0.4458	0.4542	0.443	0.3054	0.3099	0.2829	0.5262	0.5229	0.544	0.0917	0.1015
187	55803.8	37	0.3985	0.404	0.4231	0.3087	0.2727	0.2782	0.4813	0.4839	0.4996	0.095	0.1027		0.4416	0.4352	0.4522	0.3023	0.3117	0.2714	0.5211	0.531	0.5376	0.0925	0.1021		0.4329	0.4361	0.4295	0.2973	0.3225	0.2988	0.5218	0.5276	0.5361	0.0929	0.1015		0.4449	0.4538	0.4417	0.3054	0.3096	0.2824	0.5246	0.5213	0.5428	0.0922	0.1014
188	56103.8	37	0.3967	0.4024	0.4217	0.3079	0.271	0.2952	0.4795	0.4832	0.4986	0.0945	0.1028		0.4406	0.434	0.4506	0.3021	0.3074	0.2714	0.52	0.5302	0.5366	0.0928	0.1021		0.4315	0.4342	0.4273	0.2983	0.3212	0.2994	0.5204	0.5253	0.5345	0.0932	0.1016		0.4432	0.4522	0.4401	0.3084	0.3101	0.2826	0.523	0.5202	0.5412	0.0917	0.1015
189	56403.8	37.1	0.3953	0.4008	0.4198	0.3073	0.2706	0.2773	0.4803	0.4822	0.4979	0.0944	0.1028		0.4388	0.4321	0.4485	0.3016	0.3163	0.2738	0.5184	0.529	0.5353	0.0923	0.1021		0.4308	0.4328	0.4257	0.2969	0.3211	0.2975	0.5189	0.5238	0.5335	0.0937	0.1017		0.4418	0.4515	0.4383	0.3042	0.3097	0.2824	0.5221	0.5184	0.5401	0.0921	0.1016
190	56703.8	37	0.394	0.3994	0.4181	0.3064	0.2747	0.2786	0.4771	0.4794	0.4956	0.0949	0.1027		0.4373	0.4306	0.4469	0.3014	0.303	0.2722	0.5168	0.5271	0.5335	0.0921	0.1021		0.4287	0.4313	0.4242	0.296	0.3213	0.2991	0.5175	0.5232	0.5322	0.0923	0.1016		0.4403	0.4503	0.4367	0.3041	0.3092	0.2826	0.5202	0.5173	0.5383	0.0919	0.1015
191	57003.8	37	0.3939	0.398	0.4167	0.3056	0.2704	0.2765	0.4766	0.4782	0.4944	0.0941	0.1026		0.4364	0.4293	0.4452	0.3012	0.3096	0.2711	0.5156	0.5258	0.532	0.0925	0.102		0.427	0.4293	0.4219	0.2953	0.3235	0.2976	0.5161	0.5215	0.5309	0.0937	0.1016		0.4396	0.4494	0.4351	0.3033	0.3087	0.2818	0.5186	0.5156	0.5371	0.092	0.1015
192	57303.9	37	0.3912	0.3971	0.4162	0.3054	0.2724	0.2773	0.4752	0.4783	0.4908	0.0942	0.1028		0.4345	0.4278	0.4432	0.3007	0.3046	0.2742	0.5143	0.5245	0.531	0.0921	0.1021		0.4255	0.4278	0.4203	0.2973	0.3217	0.2966	0.5147	0.5205	0.5296	0.0935	0.1017		0.438	0.4478	0.4333	0.3035	0.3082	0.2818	0.5172	0.5145	0.5357	0.0916	0.1016
193	57603.9	37	0.3897	0.3953	0.414	0.3046	0.2704	0.2748	0.4749	0.4748	0.4898	0.0953	0.1028		0.4332	0.4263	0.4415	0.2998	0.3084	0.2759	0.5124	0.523	0.5303	0.0923	0.1021		0.4247	0.4262	0.4187	0.2946	0.3201	0.306	0.5143	0.5188	0.5281	0.0931	0.1017		0.437	0.447	0.4314	0.3027	0.3074	0.2816	0.5156	0.5131	0.5345	0.0921	0.1015
194	57903.9	37	0.3883	0.394	0.4125	0.3037	0.2713	0.2885	0.4713	0.4729	0.4895	0.0948	0.1028		0.4317	0.425	0.44	0.2996	0.3047	0.2722	0.5115	0.5219	0.5284	0.0925	0.1021		0.4221	0.425	0.4172	0.2986	0.3189	0.2963	0.5121	0.5174	0.5268	0.0924	0.1018		0.4356	0.4454	0.4295	0.3024	0.3069	0.2821	0.5142	0.5119	0.5331	0.0915	0.1015
195	58203.9	37	0.3868	0.3928	0.4113	0.3029	0.2821	0.2755	0.4706	0.4718	0.4871	0.0954	0.1028		0.4306	0.4238	0.4386	0.3	0.3001	0.2699	0.5104	0.521	0.5273	0.092	0.1021		0.4222	0.4228	0.4154	0.2936	0.3185	0.2957	0.5107	0.5162	0.5256	0.0927	0.1017		0.4346	0.4445	0.4278	0.3021	0.3064	0.2814	0.5129	0.5105	0.5317	0.092	0.1015
196	58504	37	0.3873	0.3916	0.4103	0.3025	0.2694	0.2782	0.4705	0.4704	0.4851	0.0944	0.1027		0.4289	0.4224	0.4368	0.2992	0.3094	0.2716	0.5093	0.5194	0.5259	0.0927	0.102		0.4204	0.4216	0.414	0.3029	0.3198	0.2932	0.5092	0.5145	0.5242	0.0927	0.1017		0.4325	0.4428	0.4256	0.3018	0.3057	0.281	0.5122	0.5093	0.5305	0.0919	0.1015
197	58804	37	0.3856	0.39	0.4084	0.3018	0.2681	0.2792	0.4671	0.469	0.4844	0.0951	0.1028		0.4274	0.4211	0.4355	0.2987	0.3067	0.2737	0.5084	0.518	0.5249	0.0927	0.1022		0.4185	0.4199	0.4125	0.2995	0.3178	0.2987	0.5082	0.5134	0.5232	0.0928	0.1018		0.4321	0.4419	0.4241	0.3015	0.3052	0.2819	0.5102	0.5081	0.5294	0.0926	0.1015
198	59104	37	0.3847	0.3889	0.4075	0.3012	0.2807	0.2764	0.4663	0.4674	0.4831	0.0944	0.1029		0.426	0.4199	0.4339	0.298	0.3095	0.2701	0.5064	0.5167	0.5237	0.0926	0.1021		0.418	0.4188	0.4114	0.2977	0.3172	0.2938	0.5067	0.5121	0.5222	0.0925	0.1017		0.4302	0.44	0.4221	0.3022	0.3046	0.2821	0.5093	0.5067	0.528	0.0921	0.1016
199	59404	37.1	0.3813	0.3879	0.4062	0.3004	0.2674	0.2768	0.4643	0.4656	0.4859	0.0945	0.1028		0.425	0.4189	0.4328	0.2977	0.3016	0.271	0.5052	0.5154	0.5229	0.0927	0.1022		0.4159	0.4173	0.41	0.3071	0.3178	0.293	0.5055	0.5108	0.5209	0.0923	0.1016		0.4287	0.4387	0.4203	0.3005	0.3043	0.2807	0.5076	0.5057	0.527	0.0918	0.1015
200	59704	37	0.3795	0.3864	0.405	0.2999	0.2673	0.2787	0.4631	0.4644	0.4833	0.0939	0.1028		0.4233	0.4174	0.4312	0.2975	0.3063	0.2695	0.5035	0.5145	0.5208	0.0921	0.102		0.4151	0.4157	0.409	0.3014	0.318	0.2924	0.5041	0.5094	0.5194	0.0931	0.1017		0.4276	0.4373	0.4185	0.2998	0.3035	0.2805	0.5063	0.5042	0.5258	0.0918	0.1016
201	60004	37	0.3802	0.3854	0.4038	0.2999	0.2665	0.2801	0.4621	0.4638	0.481	0.0947	0.1026		0.4221	0.4166	0.43	0.2999	0.2996	0.2683	0.5024	0.5133	0.5197	0.0926	0.102		0.4135	0.4139	0.4072	0.2974	0.3187	0.2924	0.5029	0.5084	0.5183	0.0924	0.1016		0.4266	0.4358	0.417	0.3048	0.3034	0.28	0.5052	0.5033	0.524	0.0924	0.1014
202	60304.1	37	0.3772	0.3843	0.4024	0.2986	0.2688	0.2813	0.4603	0.4621	0.4772	0.0944	0.1027		0.4206	0.4154	0.4289	0.2991	0.2961	0.2668	0.5008	0.5113	0.5187	0.0922	0.1022		0.4124	0.4128	0.4062	0.2965	0.315	0.2959	0.5022	0.5074	0.5175	0.0932	0.1017		0.4251	0.4343	0.4153	0.2994	0.3034	0.2796	0.5037	0.5016	0.5232	0.0916	0.1015
203	60604.1	37	0.3761	0.3831	0.4011	0.298	0.2664	0.2719	0.4594	0.4608	0.4761	0.0941	0.1027		0.4192	0.414	0.4276	0.302	0.3069	0.2702	0.4997	0.5102	0.5176	0.0921	0.1021		0.4117	0.4115	0.4052	0.2963	0.314	0.2952	0.5005	0.5059	0.5161	0.0929	0.1017		0.4242	0.4329	0.4138	0.2986	0.3029	0.2797	0.5024	0.5012	0.5218	0.0916	0.1015
204	60904.1	37	0.3745	0.3818	0.4001	0.2989	0.265	0.2764	0.4574	0.4595	0.4744	0.0942	0.1028		0.4179	0.4132	0.4267	0.3057	0.3004	0.268	0.4984	0.5088	0.5164	0.0928	0.102		0.4101	0.4104	0.4043	0.2956	0.3122	0.2901	0.4988	0.5052	0.5151	0.0929	0.1016		0.4228	0.4313	0.4123	0.3002	0.3023	0.2793	0.5016	0.4994	0.5204	0.0917	0.1014
205	61204.1	37.1	0.373	0.3807	0.3989	0.2967	0.2653	0.2727	0.457	0.4574	0.4729	0.0956	0.1027		0.4167	0.4123	0.4257	0.2959	0.2973	0.2661	0.4974	0.5083	0.515	0.0917	0.102		0.4088	0.4085	0.4029	0.2947	0.3147	0.2938	0.4976	0.5038	0.514	0.0927	0.1016		0.4215	0.4296	0.4111	0.2995	0.3014	0.2805	0.4997	0.4981	0.5193	0.0924	0.1015
206	61504.1	37.1	0.3731	0.3796	0.3979	0.2978	0.2633	0.2793	0.4546	0.4569	0.4716	0.0948	0.1027		0.4153	0.411	0.4246	0.299	0.293	0.2658	0.4959	0.5064	0.514	0.0928	0.102		0.4069	0.408	0.4025	0.2939	0.3147	0.2888	0.4966	0.5021	0.5128	0.0927	0.1016		0.4202	0.4284	0.4099	0.2975	0.301	0.2794	0.4986	0.4968	0.5181	0.0917	0.1015
207	61804.2	37	0.3705	0.3784	0.3969	0.2958	0.2654	0.2701	0.4537	0.4557	0.4705	0.094	0.1027		0.414	0.4104	0.4237	0.2948	0.3	0.2679	0.4948	0.5053	0.513	0.0924	0.102		0.4067	0.4068	0.4017	0.2951	0.31	0.292	0.4952	0.501	0.5114	0.0922	0.1016		0.4189	0.4269	0.4085	0.2972	0.3004	0.2783	0.4974	0.4958	0.5171	0.0917	0.1014
208	62104.2	37.1	0.3692	0.3774	0.3954	0.2948	0.2623	0.274	0.4534	0.4538	0.4691	0.0941	0.1028		0.4129	0.4097	0.4228	0.2941	0.2992	0.2647	0.4931	0.5038	0.512	0.0924	0.1021		0.404	0.4063	0.401	0.2932	0.3135	0.2885	0.4943	0.5	0.5102	0.0932	0.1017		0.4179	0.4254	0.4074	0.2994	0.2999	0.2784	0.4962	0.4946	0.5158	0.092	0.1015
209	62404.2	37	0.3682	0.3762	0.3941	0.2944	0.2614	0.2667	0.4514	0.452	0.4678	0.0954	0.1028		0.4113	0.4087	0.4218	0.2927	0.2944	0.2614	0.4925	0.5024	0.5107	0.0923	0.1021		0.4032	0.4052	0.4004	0.2933	0.3123	0.2906	0.4925	0.4993	0.5093	0.0933	0.1017		0.4162	0.4244	0.4064	0.2967	0.2993	0.278	0.495	0.4937	0.5149	0.092	0.1016
210	62704.2	37.1	0.3669	0.375	0.3932	0.2941	0.2639	0.2667	0.4508	0.4506	0.4664	0.0942	0.1028		0.4104	0.4078	0.4211	0.2938	0.2902	0.262	0.4907	0.5021	0.5096	0.0927	0.1022		0.4025	0.4043	0.3995	0.2921	0.3079	0.29	0.4916	0.4972	0.508	0.0922	0.1017		0.4151	0.4239	0.4058	0.2964	0.2987	0.2776	0.4939	0.4923	0.5137	0.0922	0.1017
211	63004.2	37	0.3659	0.374	0.3923	0.2937	0.263	0.277	0.4485	0.449	0.465	0.0949	0.1027		0.4094	0.4071	0.4204	0.2912	0.2931	0.2609	0.4897	0.4999	0.5082	0.0919	0.102		0.4004	0.4035	0.3989	0.2915	0.3114	0.2864	0.4903	0.4961	0.5071	0.0926	0.1016		0.4147	0.4223	0.405	0.2962	0.298	0.2773	0.4924	0.491	0.5125	0.0922	0.1015
212	63304.3	37	0.3646	0.3734	0.3919	0.293	0.263	0.2676	0.4469	0.4487	0.4638	0.0954	0.1027		0.4078	0.4065	0.4196	0.2975	0.2888	0.259	0.4886	0.4989	0.5072	0.0928	0.102		0.4001	0.4022	0.3978	0.2916	0.3066	0.2883	0.4891	0.4966	0.506	0.0928	0.1017		0.4132	0.4212	0.4043	0.2951	0.2972	0.2769	0.4912	0.4897	0.5113	0.0919	0.1015
213	63604.3	37.1	0.3633	0.3722	0.3907	0.293	0.2671	0.2672	0.4461	0.4466	0.4624	0.0943	0.1029		0.4066	0.4056	0.419	0.291	0.2928	0.2608	0.4878	0.4979	0.5063	0.0924	0.1021		0.3995	0.4014	0.3971	0.2905	0.3111	0.2848	0.4877	0.4938	0.5047	0.093	0.1018		0.4114	0.4199	0.4035	0.2948	0.2965	0.2768	0.4901	0.4886	0.5103	0.092	0.1016
214	63904.3	37	0.362	0.3711	0.3897	0.2919	0.2586	0.2669	0.4442	0.4469	0.4611	0.0943	0.1028		0.4057	0.405	0.4184	0.2903	0.2884	0.2633	0.486	0.4963	0.5055	0.0927	0.1021		0.3975	0.4011	0.3969	0.2946	0.307	0.2871	0.4869	0.4926	0.5036	0.0928	0.1017		0.4104	0.4192	0.4028	0.2942	0.2958	0.2766	0.4889	0.488	0.509	0.0922	0.1015
215	64204.3	37	0.3609	0.3701	0.3885	0.2992	0.2585	0.2673	0.4428	0.4479	0.4599	0.0948	0.1028		0.4046	0.4043	0.4175	0.2893	0.293	0.2604	0.4848	0.4956	0.5041	0.0924	0.1021		0.3972	0.4003	0.3963	0.2949	0.3085	0.2844	0.4854	0.4917	0.5029	0.0921	0.1018		0.4097	0.4182	0.4022	0.2949	0.2955	0.2769	0.4881	0.4867	0.5082	0.0926	0.1016
216	64504.3	37	0.3595	0.369	0.3871	0.291	0.2583	0.2656	0.4438	0.4439	0.4583	0.095	0.1027		0.4033	0.4032	0.4167	0.289	0.2903	0.2557	0.4836	0.4942	0.5039	0.0926	0.102		0.3947	0.3993	0.3953	0.2889	0.309	0.2881	0.4841	0.4904	0.5016	0.0927	0.1017		0.4081	0.417	0.4015	0.2935	0.2946	0.2762	0.4865	0.4853	0.5072	0.0919	0.1015
217	64804.4	37.1	0.3586	0.3684	0.3869	0.29	0.2613	0.2693	0.4401	0.4417	0.457	0.0937	0.1028		0.4022	0.4029	0.4164	0.2907	0.286	0.261	0.4822	0.4934	0.5021	0.0918	0.1021		0.3934	0.3989	0.3951	0.2902	0.3092	0.2819	0.4831	0.49	0.5006	0.0922	0.1017		0.4072	0.4163	0.401	0.2931	0.2939	0.2756	0.4855	0.4845	0.506	0.0917	0.1015
218	65104.4	37	0.3574	0.3673	0.3855	0.2894	0.2562	0.2629	0.4398	0.441	0.4559	0.0952	0.1029		0.4012	0.402	0.4154	0.2881	0.2894	0.2588	0.481	0.4921	0.5012	0.0925	0.102		0.3929	0.3978	0.3943	0.2872	0.3055	0.2824	0.4819	0.4882	0.5003	0.0921	0.1017		0.4057	0.4155	0.4004	0.2929	0.2932	0.2755	0.4845	0.4833	0.5055	0.0923	0.1015
219	65404.4	37	0.3563	0.3664	0.3848	0.2895	0.2685	0.2682	0.4378	0.4385	0.4588	0.0949	0.1027		0.3999	0.4015	0.4151	0.2891	0.2855	0.263	0.4799	0.491	0.4999	0.0926	0.1021		0.3929	0.3977	0.3938	0.2918	0.3047	0.2823	0.4808	0.4869	0.4984	0.0936	0.1017		0.4047	0.4145	0.3997	0.2924	0.2925	0.2749	0.4839	0.4821	0.5038	0.0926	0.1015
220	65704.4	37	0.3552	0.3654	0.3836	0.2884	0.2556	0.2655	0.4363	0.4373	0.453	0.0949	0.1028		0.3988	0.4012	0.4142	0.2896	0.297	0.2621	0.479	0.4901	0.499	0.0923	0.102		0.3914	0.3966	0.3933	0.2873	0.3045	0.2821	0.4797	0.486	0.4973	0.0924	0.1017		0.4038	0.4139	0.3991	0.2919	0.2918	0.2746	0.4822	0.4812	0.5029	0.0919	0.1015
221	66004.5	37	0.354	0.3642	0.3826	0.2881	0.2545	0.2669	0.4351	0.4371	0.4516	0.0949	0.1027		0.398	0.4001	0.414	0.2869	0.2845	0.259	0.4774	0.4908	0.4979	0.0918	0.102		0.3891	0.3956	0.3922	0.2919	0.3071	0.2812	0.4783	0.4846	0.4972	0.0918	0.1016		0.4029	0.4132	0.3988	0.2913	0.2914	0.2748	0.4811	0.4799	0.5015	0.0918	0.1014
222	66304.5	37.1	0.3531	0.3638	0.3825	0.2931	0.2545	0.2634	0.4367	0.4355	0.4507	0.0941	0.1027		0.3973	0.3995	0.4133	0.2865	0.2874	0.2619	0.4765	0.4878	0.4966	0.0916	0.1021		0.3897	0.395	0.3916	0.2878	0.3025	0.2808	0.4775	0.4841	0.4957	0.0923	0.1018		0.4022	0.4127	0.3983	0.2913	0.2906	0.2745	0.48	0.4792	0.5006	0.0918	0.1015
223	66604.5	37.1	0.3517	0.3628	0.3816	0.2872	0.2542	0.2614	0.4332	0.4373	0.4492	0.0948	0.1028		0.3962	0.3989	0.4126	0.2856	0.2842	0.261	0.4751	0.4863	0.4959	0.0919	0.1021		0.3872	0.3947	0.3917	0.2874	0.304	0.2814	0.4764	0.4827	0.4945	0.0925	0.1017		0.4008	0.4117	0.3978	0.2906	0.2899	0.2742	0.479	0.4778	0.4997	0.0918	0.1016
224	66904.5	37.1	0.3507	0.3619	0.3809	0.2864	0.2532	0.2677	0.4331	0.4338	0.4478	0.0943	0.1027		0.3951	0.3984	0.412	0.2856	0.287	0.2599	0.474	0.4855	0.4949	0.093	0.1021		0.387	0.3937	0.3904	0.2896	0.3025	0.2802	0.4751	0.4818	0.494	0.0925	0.1017		0.3995	0.4111	0.3973	0.2903	0.2894	0.2735	0.4779	0.4769	0.4987	0.0915	0.1015
225	67204.5	37	0.3496	0.3611	0.3797	0.2857	0.2527	0.2642	0.4328	0.4346	0.4464	0.0944	0.1028		0.3939	0.3978	0.4115	0.2848	0.2878	0.2623	0.4733	0.4842	0.4941	0.0927	0.1021		0.3858	0.3935	0.3904	0.2859	0.302	0.2799	0.4741	0.4807	0.4923	0.0922	0.1018		0.3986	0.4105	0.397	0.2914	0.2887	0.2733	0.4775	0.4761	0.4977	0.0924	0.1015
226	67504.5	37.1	0.3486	0.3601	0.3788	0.2851	0.2568	0.2618	0.4294	0.4329	0.445	0.0946	0.1027		0.3925	0.3969	0.4106	0.2853	0.2823	0.2618	0.4722	0.4833	0.4924	0.0927	0.102		0.3851	0.3923	0.3896	0.2855	0.3011	0.2798	0.4727	0.4795	0.4914	0.0924	0.1016		0.3978	0.41	0.3963	0.2897	0.2881	0.2733	0.4757	0.4748	0.4968	0.0921	0.1014
227	67804.6	37.1	0.3476	0.3592	0.3779	0.2862	0.2558	0.2776	0.4289	0.4301	0.4542	0.0948	0.1028		0.3922	0.3965	0.4103	0.287	0.2836	0.2578	0.4711	0.4823	0.4918	0.0925	0.102		0.3838	0.3919	0.3891	0.2828	0.3005	0.2796	0.4719	0.4786	0.4904	0.0935	0.1018		0.3971	0.4093	0.3957	0.2891	0.2877	0.2738	0.4749	0.4741	0.4955	0.0919	0.1015
228	68104.6	37	0.3463	0.3583	0.3767	0.2861	0.2513	0.2586	0.4291	0.4296	0.4425	0.0942	0.1028		0.3908	0.3959	0.4099	0.2882	0.2829	0.2584	0.4702	0.4816	0.4908	0.0918	0.102		0.3826	0.3913	0.3885	0.2826	0.2996	0.2787	0.471	0.4777	0.4898	0.0927	0.1017		0.396	0.4089	0.3955	0.289	0.287	0.2726	0.4738	0.4728	0.4944	0.0917	0.1016
229	68404.6	37.1	0.3453	0.3576	0.3761	0.2834	0.2533	0.2657	0.4254	0.4259	0.4413	0.0945	0.1028		0.3901	0.3954	0.4093	0.2846	0.2877	0.2614	0.4691	0.4803	0.49	0.0927	0.1021		0.383	0.3905	0.3879	0.2837	0.3007	0.2783	0.4698	0.4766	0.4882	0.094	0.1017		0.3952	0.4082	0.3948	0.2885	0.2871	0.2719	0.4729	0.4722	0.4935	0.0916	0.1015
230	68704.6	37.1	0.3441	0.3566	0.3751	0.2828	0.2511	0.2611	0.4251	0.4294	0.4414	0.0945	0.1028		0.3892	0.3946	0.4087	0.286	0.2874	0.2601	0.4684	0.4794	0.489	0.0923	0.1021		0.3806	0.3905	0.3879	0.2815	0.301	0.2785	0.4691	0.4758	0.4872	0.0932	0.1017		0.3936	0.4075	0.3942	0.2917	0.2858	0.272	0.4721	0.472	0.4927	0.0922	0.1015
231	69004.6	37	0.343	0.3556	0.3745	0.2823	0.2507	0.2569	0.4233	0.4245	0.4388	0.0946	0.1028		0.388	0.3939	0.4081	0.2826	0.2784	0.2649	0.4674	0.4783	0.488	0.092	0.1019		0.3798	0.3895	0.387	0.2809	0.2998	0.2779	0.4681	0.4745	0.4862	0.0921	0.1017		0.3928	0.4068	0.3938	0.289	0.2852	0.2712	0.4709	0.47	0.4918	0.0925	0.1014
232	69304.7	37.1	0.3421	0.3549	0.3736	0.2821	0.2499	0.263	0.4231	0.4257	0.4373	0.0946	0.1029		0.387	0.3934	0.4074	0.2828	0.2849	0.2657	0.4662	0.4774	0.4867	0.0923	0.102		0.3785	0.3893	0.3867	0.2804	0.2977	0.2775	0.4667	0.4738	0.4853	0.0934	0.1016		0.3917	0.4064	0.3934	0.287	0.2845	0.2709	0.4701	0.4694	0.4908	0.0925	0.1015
233	69604.7	37.1	0.3411	0.3541	0.373	0.2812	0.2488	0.2714	0.4213	0.4209	0.4362	0.0956	0.1028		0.3861	0.393	0.4072	0.2839	0.2792	0.2637	0.4653	0.4767	0.4859	0.0927	0.102		0.378	0.3888	0.3864	0.282	0.2965	0.2769	0.4661	0.4726	0.4844	0.0925	0.1017		0.3908	0.4056	0.3929	0.2871	0.284	0.271	0.469	0.4683	0.4901	0.0917	0.1015
234	69904.7	37	0.3398	0.3534	0.372	0.2806	0.2509	0.2626	0.4229	0.4223	0.4349	0.0943	0.1027		0.3858	0.3927	0.407	0.2817	0.2873	0.261	0.4646	0.4754	0.4855	0.0922	0.102		0.3776	0.388	0.3855	0.28	0.2995	0.2792	0.4649	0.472	0.4838	0.0925	0.1016		0.3902	0.4057	0.3927	0.2862	0.2833	0.2701	0.4681	0.4678	0.4888	0.0921	0.1015
235	70204.7	37	0.3388	0.3526	0.3711	0.2804	0.249	0.2556	0.4203	0.4188	0.4334	0.0949	0.1028		0.3843	0.3919	0.4062	0.284	0.2825	0.2616	0.463	0.4747	0.4843	0.0923	0.1019		0.3764	0.3877	0.3853	0.2829	0.299	0.2783	0.4639	0.4709	0.4827	0.0932	0.1017		0.3891	0.4045	0.3921	0.2858	0.2827	0.2696	0.4672	0.4665	0.4879	0.0921	0.1015
236	70504.7	37.1	0.3378	0.3517	0.3707	0.2793	0.2489	0.256	0.4198	0.4177	0.4324	0.0941	0.1027		0.3836	0.3916	0.4058	0.2812	0.278	0.2573	0.4627	0.4743	0.4832	0.0922	0.102		0.376	0.3866	0.3844	0.2813	0.2982	0.2763	0.4631	0.4698	0.4818	0.0928	0.1017		0.388	0.4043	0.3917	0.2858	0.2823	0.2696	0.4664	0.4667	0.487	0.0925	0.1015
237	70804.8	37	0.3368	0.3507	0.3696	0.2794	0.2525	0.2626	0.4173	0.4185	0.4314	0.0939	0.1027		0.3824	0.3909	0.4056	0.2855	0.2742	0.2625	0.4659	0.4726	0.4819	0.0911	0.1021		0.3744	0.3862	0.384	0.2783	0.2954	0.2758	0.4618	0.4693	0.481	0.093	0.1017		0.3867	0.4033	0.3911	0.2852	0.2816	0.2685	0.4653	0.4649	0.4864	0.0921	0.1015
238	71104.8	37	0.3356	0.3501	0.3689	0.2784	0.2487	0.2532	0.4145	0.4179	0.4317	0.0939	0.1028		0.3819	0.3905	0.4048	0.2802	0.2814	0.2577	0.4604	0.472	0.4821	0.0921	0.1021		0.3743	0.3857	0.3839	0.2779	0.2977	0.2756	0.4613	0.4685	0.48	0.0925	0.1017		0.3865	0.4031	0.3908	0.2846	0.2812	0.2694	0.4645	0.4638	0.4857	0.0921	0.1015
239	71404.8	37.1	0.3345	0.3493	0.3679	0.278	0.2456	0.2573	0.4184	0.4201	0.4292	0.0952	0.1028		0.3811	0.3901	0.4045	0.2794	0.2808	0.2613	0.4597	0.4709	0.4816	0.0928	0.1021		0.3733	0.3857	0.3836	0.2776	0.2964	0.2751	0.4603	0.4671	0.4789	0.0927	0.1017		0.3854	0.4026	0.3904	0.284	0.2805	0.2681	0.4638	0.4629	0.4844	0.0924	0.1015
240	71704.8	37	0.3335	0.3486	0.3678	0.2779	0.245	0.2529	0.4136	0.4139	0.4278	0.0939	0.1028		0.38	0.3896	0.4038	0.2794	0.2762	0.259	0.4586	0.47	0.4797	0.092	0.102		0.3717	0.385	0.3832	0.2781	0.2968	0.2747	0.4593	0.4664	0.4781	0.093	0.1017		0.3849	0.402	0.3899	0.2832	0.2801	0.2704	0.4626	0.4619	0.4833	0.0916	0.1015
241	72004.9	37	0.3327	0.3479	0.3665	0.276	0.2452	0.2597	0.4201	0.4129	0.4278	0.0938	0.1028		0.3794	0.3892	0.4038	0.2795	0.2801	0.257	0.4581	0.469	0.4786	0.0931	0.102		0.3714	0.385	0.383	0.2778	0.2938	0.2743	0.4586	0.4655	0.4773	0.0922	0.1017		0.3837	0.4016	0.3896	0.2831	0.2794	0.2709	0.4621	0.4612	0.4825	0.0922	0.1015
242	72304.9	37.1	0.3317	0.3471	0.3655	0.2755	0.2444	0.2535	0.4138	0.4148	0.4248	0.0948	0.1029		0.3785	0.3888	0.4032	0.279	0.2762	0.259	0.4569	0.4682	0.4778	0.0926	0.1021		0.3712	0.3835	0.3819	0.2761	0.2948	0.2742	0.4581	0.4651	0.4765	0.0922	0.1017		0.3827	0.401	0.3892	0.2825	0.2789	0.2696	0.4613	0.4604	0.4815	0.0926	0.1016
243	72604.9	37.1	0.3307	0.3462	0.3653	0.275	0.2461	0.2565	0.4119	0.4151	0.4279	0.0939	0.1028		0.3775	0.3881	0.4026	0.2791	0.2784	0.2668	0.4567	0.4676	0.4766	0.0922	0.102		0.3691	0.3836	0.3822	0.2728	0.2954	0.2736	0.4568	0.4639	0.4754	0.0919	0.1017		0.3821	0.4005	0.3887	0.2825	0.2783	0.2689	0.4602	0.4601	0.4806	0.0924	0.1015
244	72904.9	37.1	0.3298	0.3456	0.3643	0.2756	0.2447	0.2532	0.4115	0.4096	0.423	0.0941	0.1029		0.3767	0.3879	0.4025	0.2784	0.2805	0.2624	0.4558	0.4667	0.4765	0.0933	0.1022		0.3693	0.3828	0.3817	0.2754	0.2943	0.2734	0.4561	0.4636	0.4747	0.0928	0.1019		0.3813	0.4002	0.3881	0.2818	0.278	0.2677	0.4596	0.4591	0.4816	0.0927	0.1016
245	73205	37	0.3287	0.3448	0.3636	0.2737	0.243	0.2518	0.4109	0.4083	0.4212	0.0944	0.1028		0.3761	0.3874	0.4022	0.2819	0.2776	0.2593	0.4542	0.4656	0.4751	0.0923	0.1021		0.3678	0.3829	0.3815	0.2747	0.2942	0.2729	0.4551	0.462	0.474	0.093	0.1017		0.3801	0.3998	0.388	0.2812	0.2773	0.2683	0.4583	0.4578	0.4789	0.0914	0.1015
246	73505	37.1	0.3278	0.3443	0.3629	0.2732	0.2424	0.2555	0.4089	0.4105	0.4199	0.0942	0.1028		0.3753	0.3869	0.4017	0.2776	0.274	0.2594	0.4534	0.4649	0.4751	0.0916	0.1021		0.3666	0.3824	0.3811	0.2746	0.2932	0.2725	0.4548	0.4616	0.473	0.0924	0.1016		0.3799	0.3993	0.3877	0.2806	0.2769	0.2677	0.4576	0.4571	0.4827	0.0919	0.1015
247	73805	37	0.3269	0.3436	0.3622	0.2726	0.2439	0.2551	0.4048	0.4058	0.4188	0.0946	0.1028		0.3745	0.3867	0.4015	0.2771	0.281	0.2576	0.4525	0.4639	0.4734	0.092	0.1021		0.3666	0.3819	0.3806	0.2739	0.2916	0.2724	0.4537	0.4608	0.4721	0.0932	0.1017		0.379	0.3989	0.3874	0.2806	0.2765	0.2678	0.4569	0.4564	0.4771	0.0936	0.1015
248	74105	37	0.326	0.3431	0.3615	0.2725	0.2407	0.2631	0.4083	0.4044	0.425	0.0948	0.1028		0.3739	0.3865	0.401	0.277	0.2722	0.2586	0.452	0.4634	0.4728	0.0924	0.1021		0.3659	0.382	0.3807	0.2756	0.293	0.272	0.4525	0.4599	0.4712	0.0934	0.1017		0.3781	0.3985	0.387	0.2807	0.2759	0.2674	0.4562	0.4555	0.4764	0.0921	0.1015
249	74405.1	37	0.3251	0.342	0.3608	0.2718	0.241	0.2555	0.4054	0.4035	0.417	0.0936	0.1027		0.3732	0.386	0.4007	0.2772	0.2783	0.2572	0.4509	0.4627	0.4719	0.0927	0.1021		0.365	0.3806	0.3795	0.2743	0.2933	0.2714	0.4515	0.4586	0.4703	0.0933	0.1017		0.3769	0.398	0.3867	0.2797	0.2756	0.2662	0.4551	0.4547	0.4757	0.0918	0.1015
250	74705.1	37	0.3243	0.3414	0.3602	0.2708	0.2409	0.2537	0.4057	0.4046	0.4236	0.0934	0.1028		0.3725	0.3857	0.4005	0.2764	0.2745	0.2542	0.4509	0.4613	0.4713	0.0931	0.102		0.3636	0.3812	0.3798	0.273	0.2949	0.2719	0.4509	0.4582	0.4696	0.0925	0.1016		0.3765	0.3975	0.3865	0.2788	0.2749	0.2668	0.4546	0.4539	0.4762	0.0921	0.1016
251	75005.1	37	0.3232	0.3408	0.3593	0.2701	0.2396	0.249	0.4104	0.401	0.414	0.0941	0.1027		0.3714	0.3852	0.3999	0.2765	0.2755	0.2542	0.4493	0.4605	0.4703	0.0924	0.102		0.3631	0.3805	0.3793	0.2724	0.2908	0.2705	0.4504	0.4572	0.4691	0.0923	0.1016		0.3753	0.3972	0.3859	0.2785	0.2745	0.2665	0.4538	0.4532	0.474	0.0928	0.1015
252	75305.2	37	0.3222	0.3399	0.3586	0.2697	0.2462	0.2464	0.4019	0.4062	0.4146	0.094	0.1028		0.3711	0.3848	0.3996	0.2758	0.2759	0.2529	0.4487	0.4606	0.4695	0.0927	0.1021		0.3622	0.3801	0.3787	0.2726	0.2907	0.2704	0.4493	0.4567	0.468	0.0924	0.1017		0.3748	0.397	0.3858	0.278	0.2738	0.2668	0.4532	0.4522	0.4732	0.0919	0.1016
253	75605.2	37	0.3214	0.3394	0.3576	0.2705	0.2412	0.2512	0.4003	0.3987	0.4128	0.095	0.1028		0.3702	0.3845	0.3995	0.2758	0.2796	0.2518	0.451	0.4589	0.4685	0.0924	0.1022		0.3608	0.38	0.3788	0.2722	0.2901	0.2702	0.4488	0.4565	0.4672	0.0924	0.1018		0.3743	0.3963	0.3855	0.2779	0.2734	0.2655	0.4523	0.4517	0.4726	0.092	0.1015
254	75905.2	37	0.3205	0.3388	0.3571	0.2689	0.2378	0.2484	0.4007	0.4023	0.4123	0.0942	0.1028		0.3694	0.3842	0.3992	0.2778	0.2715	0.2561	0.447	0.4581	0.4679	0.0929	0.1022		0.3609	0.3793	0.378	0.2761	0.2911	0.27	0.4478	0.4549	0.4666	0.0922	0.1017		0.3734	0.3962	0.385	0.2779	0.273	0.263	0.4516	0.4515	0.4717	0.0923	0.1015
255	76205.2	37	0.3192	0.338	0.3565	0.2678	0.2374	0.2465	0.3999	0.3982	0.4091	0.0939	0.1028		0.3686	0.3837	0.3987	0.2745	0.2784	0.2555	0.4463	0.4573	0.4667	0.0922	0.102		0.3606	0.379	0.3781	0.2694	0.2899	0.2695	0.4469	0.4545	0.4655	0.0925	0.1018		0.3722	0.3956	0.3847	0.2794	0.2726	0.2641	0.4507	0.4502	0.471	0.0921	0.1016
256	76505.2	37	0.3182	0.337	0.3552	0.2679	0.2382	0.2478	0.4028	0.4004	0.4124	0.0941	0.1027		0.3677	0.3833	0.3983	0.2744	0.2772	0.2527	0.4455	0.4568	0.466	0.0924	0.102		0.359	0.3785	0.3775	0.2676	0.2899	0.2697	0.4461	0.4532	0.4649	0.0922	0.1018		0.3714	0.3953	0.384	0.2761	0.272	0.2617	0.4501	0.4494	0.47	0.0929	0.1015
257	76805.3	37	0.3175	0.3364	0.3547	0.268	0.2375	0.2579	0.3985	0.3983	0.41	0.0938	0.1028		0.3672	0.383	0.398	0.2743	0.274	0.2525	0.4452	0.456	0.4657	0.0918	0.1021		0.3585	0.3786	0.3775	0.2724	0.2893	0.2689	0.4451	0.4525	0.4641	0.0924	0.1017		0.3708	0.3947	0.3838	0.2758	0.2716	0.2616	0.4494	0.4489	0.4694	0.0917	0.1015
258	77105.3	37	0.3164	0.3358	0.3535	0.2658	0.2362	0.2447	0.3953	0.3937	0.4086	0.0944	0.1028		0.3663	0.3825	0.3976	0.2747	0.2718	0.2537	0.4449	0.4553	0.4645	0.093	0.102		0.3573	0.378	0.3768	0.2715	0.2878	0.2685	0.4445	0.4518	0.4631	0.0927	0.1017		0.3699	0.3942	0.3834	0.2753	0.271	0.2624	0.4487	0.4481	0.4686	0.0922	0.1015
259	77405.3	37	0.3155	0.3352	0.3529	0.2653	0.2354	0.2497	0.3915	0.3947	0.4045	0.095	0.1028		0.3658	0.3825	0.3974	0.2844	0.27	0.2507	0.4436	0.4549	0.4641	0.092	0.1021		0.357	0.3777	0.3765	0.2694	0.2888	0.2684	0.444	0.4513	0.4625	0.0926	0.1017		0.3695	0.394	0.3835	0.2749	0.2707	0.2618	0.4478	0.4474	0.4678	0.0923	0.1015
260	77705.3	37	0.3145	0.3347	0.3525	0.265	0.2363	0.2551	0.3963	0.3954	0.4115	0.0943	0.1028		0.3653	0.3822	0.3972	0.2738	0.2728	0.2545	0.4429	0.4536	0.463	0.0918	0.1022		0.3566	0.3772	0.376	0.2697	0.2883	0.2682	0.443	0.4503	0.4616	0.0925	0.1017		0.3685	0.3937	0.383	0.2747	0.2703	0.2626	0.4474	0.4476	0.4671	0.0927	0.1016
261	78005.3	37	0.3136	0.3341	0.3518	0.264	0.2333	0.2449	0.3941	0.3918	0.4023	0.0949	0.1028		0.3643	0.3817	0.3967	0.2733	0.2774	0.2532	0.4424	0.4526	0.4621	0.0924	0.1021		0.3551	0.3768	0.3758	0.2692	0.2884	0.2676	0.4422	0.4498	0.4611	0.0923	0.1017		0.3676	0.3932	0.3826	0.2746	0.2697	0.2606	0.4465	0.4459	0.4665	0.0925	0.1015
262	78305.3	37	0.3125	0.3331	0.3511	0.2644	0.2359	0.244	0.3903	0.3906	0.4017	0.0949	0.1027		0.3634	0.3812	0.3965	0.2735	0.2725	0.2529	0.4412	0.4517	0.4616	0.0926	0.1021		0.3545	0.3765	0.3752	0.2689	0.2867	0.2673	0.4416	0.4486	0.46	0.0925	0.1016		0.3666	0.3925	0.3821	0.2764	0.2693	0.2618	0.4459	0.4453	0.4656	0.0914	0.1015
263	78605.4	37	0.3118	0.3327	0.3504	0.2635	0.2337	0.241	0.3905	0.3895	0.4006	0.0945	0.1028		0.363	0.381	0.3962	0.2726	0.2744	0.248	0.441	0.4514	0.4605	0.092	0.1021		0.3538	0.3766	0.3753	0.2686	0.2886	0.267	0.441	0.4483	0.4597	0.0925	0.1017		0.3663	0.3926	0.3821	0.2733	0.2689	0.261	0.4453	0.4447	0.4647	0.0917	0.1016
264	78905.4	37	0.3106	0.3321	0.3494	0.2624	0.232	0.2453	0.3909	0.3904	0.4019	0.094	0.1027		0.3621	0.3806	0.3956	0.2725	0.2734	0.2472	0.4396	0.4508	0.46	0.0919	0.102		0.3527	0.3761	0.375	0.268	0.2858	0.2667	0.4407	0.4474	0.4584	0.0926	0.1017		0.3654	0.392	0.3814	0.2731	0.2683	0.2593	0.4446	0.444	0.4643	0.0916	0.1015
265	79205.4	37	0.31	0.3316	0.3488	0.2634	0.2314	0.2412	0.3918	0.3866	0.3977	0.095	0.1027		0.3618	0.3802	0.3959	0.2722	0.2731	0.2502	0.4386	0.4498	0.4591	0.0918	0.1021		0.3524	0.3755	0.3739	0.2693	0.2881	0.2675	0.4394	0.4468	0.458	0.0927	0.1017		0.3649	0.3921	0.3813	0.2725	0.2699	0.259	0.4439	0.4432	0.4634	0.0921	0.1015
266	79505.4	37	0.3089	0.3309	0.3481	0.2614	0.2365	0.2394	0.3847	0.3883	0.3995	0.0941	0.1028		0.3607	0.38	0.3952	0.2722	0.2706	0.2498	0.438	0.4491	0.4583	0.0929	0.102		0.351	0.376	0.3742	0.2679	0.287	0.2662	0.4384	0.4458	0.4571	0.0924	0.1016		0.3639	0.3914	0.3808	0.2724	0.2688	0.2606	0.4432	0.4424	0.4625	0.0926	0.1014
267	79805.5	37	0.308	0.3303	0.3475	0.2624	0.2334	0.2404	0.3871	0.3846	0.3973	0.0941	0.1029		0.3604	0.3799	0.3951	0.2718	0.2745	0.2476	0.4379	0.4493	0.4578	0.0925	0.1021		0.3507	0.3755	0.3737	0.2678	0.2853	0.2664	0.4382	0.4455	0.4566	0.0924	0.1018		0.3635	0.3914	0.3808	0.2718	0.2685	0.2596	0.4426	0.442	0.462	0.0923	0.1015
268	80105.5	37	0.307	0.3295	0.3464	0.2603	0.2318	0.238	0.3834	0.3844	0.3947	0.0944	0.1028		0.3596	0.3795	0.3946	0.2715	0.2732	0.2504	0.4365	0.4485	0.457	0.0921	0.1021		0.3495	0.3751	0.3735	0.2672	0.2846	0.2658	0.4379	0.4447	0.4556	0.0923	0.1017		0.3623	0.3908	0.3801	0.2713	0.2681	0.2608	0.442	0.4418	0.4615	0.092	0.1015
269	80405.5	37	0.3062	0.329	0.3459	0.2597	0.2295	0.2375	0.3847	0.3829	0.3956	0.0948	0.1028		0.3589	0.3791	0.3943	0.2716	0.2712	0.25	0.436	0.447	0.4563	0.092	0.1022		0.3491	0.3746	0.3732	0.267	0.285	0.2822	0.4368	0.4439	0.4553	0.0928	0.1017		0.3623	0.3907	0.3797	0.271	0.2678	0.2582	0.4411	0.4435	0.4604	0.0922	0.1016
270	80705.5	37	0.3051	0.3281	0.3462	0.2591	0.2288	0.237	0.3831	0.3834	0.3922	0.0945	0.1028		0.3584	0.3789	0.3942	0.2712	0.2725	0.2437	0.4354	0.4464	0.4554	0.0921	0.102		0.3487	0.374	0.3721	0.2692	0.2849	0.2648	0.4359	0.4433	0.4545	0.0924	0.1016		0.3612	0.3903	0.3796	0.271	0.2672	0.2573	0.4405	0.4409	0.4603	0.092	0.1015
271	81005.6	37	0.3044	0.3279	0.3448	0.2585	0.2299	0.2381	0.3822	0.3845	0.3928	0.0942	0.1028		0.358	0.3787	0.3935	0.2724	0.264	0.2496	0.4344	0.4455	0.455	0.0918	0.102		0.3473	0.374	0.3722	0.2658	0.2851	0.2646	0.4354	0.4427	0.4537	0.0917	0.1017		0.3606	0.3899	0.3793	0.2716	0.2668	0.2581	0.4399	0.4428	0.4591	0.0922	0.1016
272	81305.6	37	0.3034	0.3272	0.3442	0.2581	0.228	0.2368	0.3822	0.3798	0.3904	0.0941	0.1028		0.357	0.3782	0.3934	0.2703	0.267	0.2462	0.4347	0.4447	0.454	0.0919	0.1021		0.3473	0.3735	0.3718	0.2681	0.2836	0.2645	0.4344	0.4421	0.4531	0.096	0.1018		0.3599	0.3896	0.3789	0.2699	0.2665	0.2593	0.4393	0.4386	0.4587	0.0923	0.1016
273	81605.6	37	0.3024	0.3263	0.3433	0.2573	0.2284	0.2387	0.3783	0.3792	0.3899	0.0944	0.1028		0.3563	0.3778	0.393	0.2701	0.2705	0.244	0.4337	0.4439	0.4535	0.0918	0.1021		0.3458	0.3734	0.3715	0.2677	0.2834	0.2641	0.434	0.4412	0.4523	0.0923	0.1016		0.359	0.3894	0.3785	0.2705	0.266	0.2578	0.4386	0.4378	0.4581	0.092	0.1015
274	81905.6	37	0.3016	0.3258	0.3423	0.2579	0.2272	0.2358	0.3778	0.3788	0.3883	0.0946	0.1028		0.3559	0.3775	0.3927	0.2698	0.2693	0.2492	0.4327	0.4438	0.4529	0.0923	0.102		0.3459	0.373	0.3713	0.2642	0.2834	0.2638	0.4332	0.4407	0.4518	0.0926	0.1017		0.3584	0.389	0.3782	0.2693	0.2657	0.2589	0.4379	0.4374	0.4572	0.0923	0.1016
275	82205.6	37	0.3002	0.3253	0.3419	0.2563	0.2265	0.2359	0.3769	0.3777	0.3872	0.0944	0.1027		0.3551	0.377	0.3922	0.27	0.2752	0.2463	0.4321	0.4428	0.4518	0.0923	0.1019		0.3452	0.3722	0.3704	0.2639	0.2827	0.2636	0.4327	0.44	0.451	0.0925	0.1016		0.3579	0.3885	0.3779	0.2694	0.2652	0.2588	0.4375	0.4366	0.4566	0.0922	0.1015
276	82505.7	37	0.2996	0.3243	0.3411	0.2568	0.2277	0.235	0.3771	0.3766	0.386	0.0946	0.1027		0.3546	0.377	0.392	0.2698	0.2714	0.2488	0.4312	0.4423	0.4511	0.0923	0.102		0.344	0.3726	0.3704	0.263	0.2832	0.2639	0.4319	0.4391	0.4499	0.0921	0.1017		0.3572	0.3879	0.3773	0.2686	0.2647	0.2584	0.4369	0.4362	0.456	0.0923	0.1016
277	82805.7	37	0.2985	0.324	0.3405	0.2553	0.2262	0.2337	0.3756	0.3767	0.3848	0.0946	0.1027		0.3538	0.3765	0.3916	0.2688	0.274	0.2472	0.4314	0.4418	0.4504	0.0917	0.1021		0.3429	0.3722	0.3699	0.2628	0.283	0.2629	0.4312	0.4386	0.4494	0.0927	0.1016		0.3562	0.3876	0.3769	0.2687	0.2645	0.2585	0.4363	0.4355	0.4554	0.0919	0.1015
278	83105.7	37	0.2975	0.3231	0.3399	0.2561	0.2267	0.2355	0.376	0.376	0.3841	0.0951	0.1028		0.3531	0.3764	0.3913	0.2687	0.2721	0.2461	0.4302	0.4408	0.4497	0.0921	0.1021		0.3427	0.3718	0.3695	0.2628	0.2824	0.2627	0.4304	0.4376	0.4488	0.0932	0.1017		0.3553	0.3872	0.3765	0.2677	0.2641	0.2579	0.4358	0.435	0.4549	0.0924	0.1016
279	83405.7	37	0.2965	0.3225	0.3389	0.254	0.2245	0.2336	0.3729	0.3743	0.3834	0.0947	0.1027		0.3525	0.3757	0.3909	0.2692	0.2707	0.2436	0.4294	0.4402	0.4496	0.0918	0.102		0.342	0.3714	0.3691	0.266	0.282	0.2625	0.4302	0.4371	0.4481	0.0928	0.1016		0.355	0.3872	0.3763	0.2674	0.2637	0.2579	0.435	0.4342	0.4539	0.0917	0.1015
280	83705.7	37	0.2959	0.3219	0.3382	0.2536	0.225	0.2325	0.3735	0.3737	0.3833	0.094	0.1028		0.352	0.3758	0.3906	0.269	0.2716	0.2486	0.4299	0.4395	0.4481	0.0918	0.1021		0.3412	0.3711	0.3688	0.2649	0.2814	0.2621	0.4294	0.4365	0.4474	0.0931	0.1017		0.3544	0.3868	0.3759	0.2672	0.2633	0.2576	0.4344	0.4337	0.4533	0.0919	0.1015
281	84005.7	37	0.2948	0.3215	0.3378	0.2531	0.2249	0.2328	0.3721	0.3721	0.3808	0.094	0.1027		0.3514	0.3753	0.3904	0.2687	0.2713	0.2454	0.4282	0.439	0.4476	0.0923	0.102		0.3406	0.3706	0.3684	0.2656	0.2789	0.2621	0.429	0.4359	0.4467	0.0928	0.1016		0.3537	0.3867	0.3755	0.2671	0.2629	0.2572	0.434	0.433	0.4527	0.0919	0.1016
282	84305.7	37	0.2936	0.3208	0.3369	0.253	0.224	0.2325	0.371	0.3734	0.38	0.0946	0.1028		0.3506	0.375	0.3899	0.268	0.2643	0.2493	0.4275	0.4385	0.447	0.0917	0.1021		0.3401	0.3706	0.3678	0.2671	0.2806	0.2614	0.4282	0.4352	0.4461	0.0921	0.1017		0.353	0.3859	0.3748	0.2672	0.2626	0.2567	0.4334	0.4325	0.4518	0.0923	0.1015
283	84605.8	37	0.293	0.3201	0.3361	0.2522	0.2232	0.2315	0.3698	0.3698	0.3786	0.0936	0.1028		0.35	0.3745	0.3897	0.2679	0.2707	0.2474	0.4269	0.4379	0.4462	0.092	0.102		0.3395	0.3696	0.3672	0.2657	0.2786	0.2613	0.4274	0.435	0.4456	0.092	0.1017		0.3521	0.3857	0.375	0.266	0.2623	0.2568	0.4329	0.4317	0.4513	0.0919	0.1016
284	84905.8	37	0.2918	0.3195	0.3354	0.2519	0.222	0.2312	0.3685	0.3691	0.3779	0.0941	0.1027		0.3495	0.3743	0.3892	0.2681	0.2714	0.2518	0.4265	0.4371	0.4456	0.092	0.1021		0.3384	0.3701	0.3674	0.2667	0.2785	0.2611	0.4269	0.434	0.4447	0.0927	0.1017		0.3515	0.3852	0.3744	0.2656	0.262	0.2558	0.4322	0.4315	0.4508	0.0915	0.1015
285	85205.8	37	0.2911	0.3189	0.3346	0.2517	0.2232	0.2308	0.3675	0.3698	0.3766	0.0945	0.1028		0.3489	0.3739	0.3889	0.2677	0.2718	0.2534	0.4258	0.4379	0.4454	0.0922	0.1021		0.3384	0.3692	0.3667	0.2606	0.2797	0.2606	0.4272	0.4336	0.4442	0.0922	0.1017		0.3508	0.3848	0.374	0.2652	0.2618	0.256	0.4315	0.4306	0.4502	0.0925	0.1015
286	85505.8	37	0.29	0.3181	0.3339	0.2615	0.2213	0.2304	0.3666	0.3686	0.3756	0.0945	0.1026		0.3482	0.3736	0.3883	0.267	0.27	0.2514	0.4256	0.4381	0.4444	0.0924	0.1021		0.3373	0.3694	0.3665	0.2613	0.2791	0.2603	0.426	0.4329	0.444	0.0922	0.1016		0.3502	0.3846	0.3733	0.2648	0.2612	0.2551	0.431	0.4302	0.4495	0.0918	0.1015
287	85805.9	37	0.2891	0.3175	0.3333	0.2503	0.2209	0.2307	0.368	0.3681	0.375	0.0948	0.1028		0.3478	0.3732	0.3882	0.2671	0.2634	0.2518	0.4251	0.4369	0.4434	0.0917	0.1019		0.3365	0.3687	0.366	0.2651	0.278	0.2601	0.4252	0.4326	0.4429	0.0922	0.1017		0.3499	0.3843	0.3732	0.2648	0.2608	0.2554	0.4304	0.4293	0.449	0.0926	0.1015
288	86105.9	37	0.2882	0.3171	0.3327	0.2502	0.2313	0.2297	0.3661	0.3672	0.3738	0.0944	0.1028		0.3471	0.3729	0.3878	0.2664	0.27	0.246	0.4243	0.4348	0.4431	0.092	0.102		0.3361	0.3685	0.3656	0.2621	0.2778	0.2597	0.4243	0.4318	0.4435	0.0929	0.1018		0.3487	0.3838	0.3729	0.2647	0.2608	0.2543	0.43	0.429	0.4482	0.0925	0.1016
End Time				2023-04-08 20:55:02
[truncated: 49 more columns]
