# Supplementary material for: Experimental evolution of Pseudomonas aeruginosa to colistin in spatially confined microdroplets identifies evolutionary trajectories consistent with adaptation in microaerobic lung environments
Source: mBio. 2023 Oct 17;14(6):e01506-23. doi: 10.1128/mbio.01506-23 (PMC10746239; doi:10.1128/mbio.01506-23)
Supplement: Table S4 — Allelic frequencies >5% for all experimental populations. [file mbio.01506-23-s0008.xlsx]

## Sheet: color coding
	color key
	was filled in using percentage from IGV
	present above 50% in endpoint
	was present 3 times above 10% or present in last two days of experiment
	present multiple times below 10%, or once above 15% in an often mutated region
	present multiple times below 10%, or once above 15%
	gene mutation was not present or invalidated by IGV
	if on Day label, there was a crash
	Overnight Cultures (outgrown in flask from a droplet)
junctions	maps to one spot; trustworthy
	maps to multiple spots; this part of junction is less trustworthy

## Sheet: LD_C
			1	2	3	4	5	6	7	8	9	10	11	12	13	14	15	16	17	18	19	20	21	22	23
633811	PA0575	T→C								0	0.085	0.266	0.324	0.293	0.358	0.351	0.331	0.398	0.424	0.371	0.3	0.324	0.332	0.427	0.334		PA0575 ←	hypothetical protein- region of Non-Pseudomonas matches, includes phage integrase

## Sheet: LD_1
			1	2	3	4	5	6	7	8	9	10	11	12	13	14	15	16	17	18	19
1278665	phoQ	G→T						0	0.185	0.242	0.282		0.207	0.154	0.149	0						E101* (GAG→TAG)	two‑component sensor PhoQ
1279001	phoQ	Δ15 bp					0	0.226	0.116	0.083	0		0.223	0.226	0.249	0.064	0					coding (637‑651/1347 nt)	two‑component sensor PhoQ
1279465	phoQ	Δ28 bp					0	0.403	0.395	0.543	0.623		0.599	0.546	0.531	0.849	1	1	1	0.949	1	coding (1101‑1128/1347 nt)	two‑component sensor PhoQ
1279509	phoQ	T→G					0	0.128	0.173	0.256	0.13											V382G (GTC→GGC)	two‑component sensor PhoQ
4082399	lpxA	G→A													0	0.186	0.19	0.215	0.151	0.132	0.116	R191C (CGC→TGC)	acyl‑[acyl‑carrier‑protein]‑‑UDP‑N‑ acetylglucosamine O‑acyltransferase
4084266	lpxD	T→C												0	0.112	0.514	0.6	0.706	0.817	0.876	0.869	Y83C (TAC→TGC)	UDP‑3‑O‑acylglucosamine N‑acyltransferase
			6 total mutations		3 in endpoint		4 phoQ mutations		1 in endpoint
							2 lpx		2 in endpoint
			phoQ, lpx related to resistance

## Sheet: LD_2
position	gene	mutation	1	2	3	4	5	6	7	8	9	10	11	12	13	14	15	16	17	18	19	20		annotation	description
1279095	phoQ	Δ63 bp					0	0.095	0.174	0.185	0.184	0.138	0.261	0.06	0.059	0								coding (731‑793/1347 nt)	two‑component sensor PhoQ
1279101	phoQ	Δ75 bp					0	0.377	0.656	0.637	0.675	0.687	0.644	0.655	0.327	0	0	0	0.051	0				coding (737‑811/1347 nt)	two‑component sensor PhoQ
1279281	phoQ	Δ107 bp					0	0.128	0.242	0.35	0.314	0.357	0.347	0.324	0.734	1	0.948	1	0.94	1	1	0.924		coding (917‑1023/1347 nt)	two‑component sensor PhoQ
_3441256,3443410_	gdhB	Junction												0	0.459	0.933	0.881	0.878	0.889	0.894	0.609	0.871		coding (192/4863 nt)	NAD‑specific glutamate dehydrogenase
								4 total mutations		2 in endpoint		3 phoQ mutations	1 in endpoint

## Sheet: LD_3
position	gene	mutation	1	2	3	4	5	6	7	8	9	10	11	12	13	14	15	16	17	18	19	20	21	22	23	annotation	description
437137	pilT	Δ12 bp	0	0	0	0	0	0	0	0			0	0	0	0	0	0	0	0	0	0	0	0.146	0.145	coding (570‑581/1035 nt)	twitching motility protein PilT
437537	pilT	Δ15 bp	0	0	0	0	0	0	0	0			0	0	0	0	0	0	0	0	0	0	0	0.2	0.202	coding (970‑984/1035 nt)	twitching motility protein PilT
1279212	phoQ	Δ8 bp	0	0	0	0	0	0	0	0			0.428	0.7	0.773	0.944	0.89	0.796	0.356	0.684	0.555	0.417	0.48	0.874	1	coding (848‑855/1347 nt)	two‑component sensor PhoQ
1279465	phoQ	Δ28 bp	0					>1%	0.819	0.897			0.697	0.22	0.08	0.081	0.117	0.172	0.621	0.376	0.646	0.408	0.466	0.16	>1%	coding (1101‑1128/1347 nt)	two‑component sensor PhoQ
3497785	fimV	Δ11 bp	0	0	0	0	0	0	0	0			0	0	0	0	0	0	0	>1%	0.167	0.391	0.098	>1%	>1%	coding (418‑428/2760 nt)	motility protein FimV
4085500	opr86	T→C	0	0	0	0	0	0	0	0			0.474	0.743	0.879	0.9	0.92	0.813	0.371	0.589	1	0.455	0.492	0.849	1	D655G (GAC→GGC)	outer membrane protein Opr86
4939037	lpxC	G→A	0	0	0	0	0	0	0	0			0.048	0.01	0.011	>1%	>1%	>1%	>1%	0.126	0.22	0.303	0.415	0.95	0.932	A54V (GCC→GTC)	UDP‑3‑O‑[3‑hydroxymyristoyl] N‑acetylglucosamine deacetylase
5095431	pilR	Δ24 bp	0	0	0	0	0	0	0	0			0	0	0	0	0	0	0	0	0	0.132	0.133	>1%	0	coding (440‑463/1338 nt)	two‑component response regulator PilR
5095746	pilR	A→T	0	0	0	0	0	0	0	0			0	0	0	0	0	0	0	0	0	0	0.109	0.259	0.317	Q252L (CAG→CTG)	two‑component response regulator PilR
5095973	pilR	Δ33 bp	0	0	0	0	0	0	0	0			0	0	0	0	0	0	0	0	0.163	0.083	0.159	0.086	0	coding (982‑1014/1338 nt)	two‑component response regulator PilR
5615676	PA4998	A→G	0	0	0	0	0	0	0	0			0.269	0.139	0.076	0.063	0.03	0.155	0.564	0.305	0.364	0.578	0.378	0.101	0.037	Y6C (TAC→TGC)	hypothetical protein kinase involved in core biosynthesis of lipopolysaccharides

## Sheet: S_C
position		mutation	1	2	3	4	5	6	7	8	9	10	11	12	13	14	15	16	17	18	19	20	21	22	23	24	25	26	annotation	description
437160	pilT	+CAT																						0.482	0.595	0.636	0.586	0.608	coding (593/1035 nt)	twitching motility protein PilT
1188398	fleQ	T→G													0	0.088	0	0	0	0	0	0.069		0.485	0.648	0.501	0.538	0.564	V270G (GTT→GGT)	transcriptional regulator FleQ
1188494	fleQ	A→G																							0.158	0.164	0.209	0.264	D302G (GAC→GGC)	transcriptional regulator FleQ
1585422	fliA	Δ1 bp								0	0.09	0.133	0.333	0.312	0.303	0.302	0.29	0.378	0.436	0.246	0.318	0.358							coding (623/744 nt)	flagellar biosynthesis sigma factor FliA
5102725	pilY1	Δ1 bp																						0	0.116	0.147	0.147	0.118	coding (2036/3486 nt)	type 4 fimbrial biogenesis protein PilY1

## Sheet: S_1
position	gene	mutation	1	2	3	4	5	6	7	8	9	10	11	12	13	14	15	16	17	18	19	20	21	22	23	24	25	annotation	description
1,278,411:1	phoQ	+GG					0	0.074	0.223	0.37	0.532	0.546	0.754	0.849	1	0.916	1	1	1	1	1	1						coding (47/1347 nt)	two‑component sensor PhoQ
1279143	phoQ	T→G					0	0.167	0.354	0.105	0																	V260G (GTC→GGC)	two‑component sensor PhoQ
1279465	phoQ	Δ28 bp																							0.512	0.899	0.844	coding (1101‑1128/1347 nt)	two‑component sensor PhoQ
1279509	phoQ	T→G				0	0.066	0.123	0.44	0.474	0.31	0.257	0.128	0.183	0.127	0.071	0											V382G (GTC→GGC)	two‑component sensor PhoQ
4084266	lpxD	T→C																							0.245	0.861	0.884	Y83C (TAC→TGC)	UDP‑3‑O‑acylglucosamine N‑acyltransferase
5679201	pilN	T→G																							0.343	0.869	0.851	T154P (ACC→CCC)	type 4 fimbrial biogenesis protein PilN
2075085 =	phzE2	Junction									0	1	0	0.069	0													coding (1525/1884 nt)	phenazine biosynthesis protein PhzE
											7 total mutations		3 in endpoint		4 phoQ	1 in endpoint		1 pilN	1 in endpoint
															1 lpx	1 in endpoiint
											lpx and pilN appear after extinction event

## Sheet: S_2
position	gene	mutation	1	2	3	4	5	6	7	8	9	10	11	12	13	14	15	16	17	18	19	20	21	22	23	24	25	annotation	description
1279143	phoQ	T→G					0	0.214	0.195	0.116	0																	V260G (GTC→GGC)	two‑component sensor PhoQ
1279254	[phoQ]–[PA1181]	Δ663 bp					0	0.262	0.723	0.879	0.933	0.994	0.958	0.977			0.962	0.966	0.972	0.95		0.937		0.651	0.629	0.33	0.22		[phoQ], [PA1181]
1279465	phoQ	Δ28 bp															0	0	0.068	0		0		0.29	0.305	0.67	0.67	coding (1101‑1128/1347 nt)	two‑component sensor PhoQ
4084266	lpxD	T→C																						0.235	0.294	0.534	0.832	Y83C (TAC→TGC)	UDP‑3‑O‑acylglucosamine N‑acyltransferase
5070617	pilB	G→A																						0.014	0.071	0.461	0.81	E282K (GAG→AAG)	type 4 fimbrial biogenesis protein PilB
5,094,827:1	pilS	+T															0.35	0.56	0.316	0.469		0.674		0.45	0.258	0.425	0.058	coding (1443/1593 nt)	two‑component sensor PilS
5676057	pilQ	T→G															0.096	0.071	0.167	0.021		0.033		0				T605P (ACC→CCC)	type 4 fimbrial biogenesis outer membrane protein PilQ
2558646_, _4474922	gntR	Junction	0.262	0	0	0	0	0.214	0	0	0	0	0	0			0	0	0	0		0		0.176	0	0	0	intergenic (+670/+284)	transposase/GntR family transcriptional regulator
															8 total mutations	5 in endpoint		3 phoQ	2 in endpoint			lpx and pil appear after extinction event/events
															phoQ, lpx			1 lpx	1 in endpoint
																		3 pil	2 in endpoint

## Sheet: S_3
position	gene	mutation	1	2	3	4	5	6	7	8	9	10	11	12	13	14	15	16	17	18	19	20	21	22	23	24	25	26	annotation	gene	description
1279465	phoQ	Δ28 bp																		0.824	1	1	1	1	1	1	1	1	coding (1101‑1128/1347 nt)	phoQ →	two‑component sensor PhoQ
1279509	phoQ	T→G						0	0.086	0.128	0.397	0.829	1	0.914															V382G (GTC→GGC)	phoQ →	two‑component sensor PhoQ
4084266	lpxD	T→C																		0.829	1	1	1	1	1	0.93	0.905	0.908	Y83C (TAC→TGC)	lpxD ←	UDP‑3‑O‑acylglucosamine N‑acyltransferase
4912134	PA4380	G→A				0	0.109	0.181	0.829	0.932	0.588	0.173	0																R10W (CGG→TGG)	PA4380 ←	two‑component sensor- ColS-ColR Zn2+, Polymyxin resistance, mutants have decreased virulence in a Caenorhabditis elegans model and decreased cell adherence
5679201	pilN	T→G																		0.621	1	1	1	0.913	1	1	1	1	T154P (ACC→CCC)	pilN ←	type 4 fimbrial biogenesis protein PilN
													5 total mutations	3 in endpoint		2 phoQ	1 in endpoint
													phoQ, lpx			1 lpx	1 in endpoint
																1 pil	1 pil
																lpx and pil appear after extinction event

## Sheet: F_C
position	gene	mutation	1	2	3	4	5	6	7	8	9	10	11	12	13	annotation	description
3496819	fimV	C→T					0	0.099	0.206	0.241	0.091	0.11	0			W465* (TGG→TAG)	motility protein FimV
4145079	wspF	Δ11 bp						0	0.147	0.283	0.504	0.639	0.627	0.784	0.634	coding (866‑876/1008 nt)	chemotaxis‑specific methylesterase
4151040	wspA	G→A								0	0.082	0	0.154	0.162	0.237	A438V (GCG→GTG)	chemotaxis transducer
5071820	pilB → / → pilD	G→A							0	0.222	0.502	0.559	0.612	0.725	0.63	intergenic (+346/‑882)	type 4 fimbrial biogenesis protein PilB/type 4 prepilin peptidase PilD

[truncated: 7 more sheets: F_1, F_2, F_3, 0.5_C, 0.5_P1, 0.5_P2, 0.5_P3]
